# Supplementary material for: RPRD1A stabilizes NRF2 and aggravates HCC progression through competing with p62 for TRIM21 binding
Source: Cell Death Dis. 2021 Dec 17;13(1):6. doi: 10.1038/s41419-021-04447-4 (PMC8683478; doi:10.1038/s41419-021-04447-4)
Supplement: Supplementary file 3 — supplementary file 1:high-throughput sequence [file 41419_2021_4447_MOESM3_ESM.xlsx]

## Sheet: Up (PVTT vs. Tumor)
Probe	Metastasis	Metastasis	Metastasis	Metastasis	Metastasis	Metastasis	Metastasis	primary	primary	primary	primary	primary	primary	primary	P-value	Fold change	Fold change	Fold change	Fold change	Annotation	Annotation	Annotation	Annotation	Annotation	Annotation
probeSet	A7435_(PrimeView).CEL	A7441_(PrimeView).CEL	A8172_(PrimeView).CEL	A8175_(PrimeView).CEL	A8184_(PrimeView).CEL	A8187_(PrimeView).CEL	W222_(PrimeView).CEL	A7433_(PrimeView).CEL	A7439_(PrimeView).CEL	A8171_(PrimeView).CEL	A8174_(PrimeView).CEL	A8183_(PrimeView).CEL	A8186_(PrimeView).CEL	W221_(PrimeView).CEL	P-value	Fold change	Log Fold change	Absolute Fold change	Regulation	Gene Symbol	Entrez Gene	Gene Ontology Biological Process	Gene Ontology Cellular Component	Gene Ontology Molecular Function	Alignments
11731059_a_at	0.54736	-0.169	0.839623	0.673917	0.606469	0.881112	0.497518	-0.182551	-0.132035	0.439791	0.259924	0.454638	0.112243	-0.077476	0.0240297	1.34623	0.428924	1.34623	up	NUP35	129401	0005975 // carbohydrate metabolic process // traceable author statement /// 0006810 // transport // inferred from electronic annotation /// 0008645 // hexose transport // traceable author statement /// 0010827 // regulation of glucose transport // traceable author statement /// 0015031 // protein transport // inferred from electronic annotation /// 0015758 // glucose transport // traceable author…	0005634 // nucleus // inferred from direct assay /// 0005634 // nucleus // inferred from electronic annotation /// 0005635 // nuclear envelope // traceable author statement /// 0005643 // nuclear pore // inferred from electronic annotation /// 0005730 // nucleolus // inferred from direct assay /// 0005886 // plasma membrane // inferred from direct assay /// 0016020 // membrane // inferred from el…		chr2:183989106-184026407 (+) // 95.14 // q32.1
11719598_s_at	1.9402	-0.00563288	0.00485516	1.13275	0.158079	0.814702	0.761673	0.166116	0	-0.0817261	0.0562706	0.057632	-0.523205	0.257608	0.0306728	1.62032	0.696277	1.62032	up	CDCA3	83461	0007049 // cell cycle // inferred from electronic annotation /// 0007067 // mitosis // inferred from electronic annotation /// 0016567 // protein ubiquitination // inferred from electronic annotation /// 0051301 // cell division // inferred from electronic annotation	0005737 // cytoplasm // inferred from electronic annotation /// 0005829 // cytosol // inferred from electronic annotation		chr12:6957983-6960422 (-) // 91.03 // p13.31
11731611_a_at	0.473981	0.201362	0.414309	0.871472	0.231221	0.439726	0.311842	0.00648308	0	0.120857	-0.38991	0.520263	-0.375323	-0.087049	0.00912682	1.36585	0.449799	1.36585	up	PCID2	55795	0043066 // negative regulation of apoptotic process // inferred from mutant phenotype /// 0043488 // regulation of mRNA stability // inferred from mutant phenotype /// 0045893 // positive regulation of transcription, DNA-dependent // inferred from mutant phenotype /// 0048536 // spleen development // inferred from sequence or structural similarity /// 0090267 // positive regulation of mitotic cel…			chr13:113831929-113863029 (-) // 91.95 // q34
11722870_at	0.227961	0.679127	0.445598	0.238115	0.841821	0.726883	1.07472	-0.463681	-0.301372	0.0421133	-0.497405	0.652722	-0.521255	0.491579	0.0086959	1.61353	0.690218	1.61353	up	RAD1	5810	0000075 // cell cycle checkpoint // non-traceable author statement /// 0000075 // cell cycle checkpoint // traceable author statement /// 0000077 // DNA damage checkpoint // inferred from mutant phenotype /// 0000077 // DNA damage checkpoint // traceable author statement /// 0006260 // DNA replication // traceable author statement /// 0006281 // DNA repair // inferred from electronic annotation /…	0005634 // nucleus // inferred by curator /// 0005634 // nucleus // inferred from electronic annotation /// 0005634 // nucleus // traceable author statement /// 0005654 // nucleoplasm // traceable author statement	0003684 // damaged DNA binding // non-traceable author statement /// 0003684 // damaged DNA binding // inferred from electronic annotation /// 0003684 // damaged DNA binding // traceable author statement /// 0004518 // nuclease activity // inferred from electronic annotation /// 0004527 // exonuclease activity // inferred from electronic annotation /// 0005515 // protein binding // inferred from …	chr5:34905367-34916883 (-) // 74.79 // p13.2
11738018_a_at	0.697035	0	0.0533586	0.11506	0.630757	1.15328	0.318679	0.133057	-0.10973	-0.0718665	-0.350376	0.501126	-0.165712	0.0446219	0.0440179	1.34417	0.426721	1.34417	up	ARV1	64801	0006629 // lipid metabolic process // inferred from electronic annotation /// 0006665 // sphingolipid metabolic process // inferred from electronic annotation /// 0008206 // bile acid metabolic process // inferred from electronic annotation /// 0030301 // cholesterol transport // inferred from electronic annotation /// 0090181 // regulation of cholesterol metabolic process // inferred from electr…	0016020 // membrane // inferred from electronic annotation /// 0016021 // integral to membrane // inferred from electronic annotation		chr1:231114818-231136477 (+) // 92.98 // q42.2
11731605_s_at	0.264536	0.818347	0.453542	0.016716	-0.251291	0.313363	-0.0303936	-0.738849	-0.0634546	0.450616	-0.558149	-0.788435	-0.0836897	-0.420447	0.0265924	1.45501	0.541032	1.45501	up	HSD17B12	51144	0006633 // fatty acid biosynthetic process // inferred from electronic annotation /// 0006694 // steroid biosynthetic process // inferred from electronic annotation /// 0006703 // estrogen biosynthetic process // inferred from electronic annotation /// 0008152 // metabolic process // inferred from electronic annotation /// 0008610 // lipid biosynthetic process // inferred from electronic annotati…	0005783 // endoplasmic reticulum // inferred from electronic annotation /// 0005789 // endoplasmic reticulum membrane // traceable author statement /// 0005789 // endoplasmic reticulum membrane // inferred from electronic annotation /// 0016020 // membrane // inferred from electronic annotation /// 0016021 // integral to membrane // inferred from electronic annotation /// 0031012 // extracellular…	0000166 // nucleotide binding // inferred from electronic annotation /// 0001968 // fibronectin binding // inferred from electronic annotation /// 0004303 // estradiol 17-beta-dehydrogenase activity // inferred from electronic annotation /// 0005515 // protein binding // inferred from physical interaction /// 0005518 // collagen binding // inferred from electronic annotation /// 0008201 // hepari…	chr11:43702142-43878165 (+) // 89.3 // p11.2
11745846_x_at	0	0.284358	-0.0700965	0.517055	0.6125	1.05932	0.624426	-0.641489	0.16274	-0.356084	-0.214768	0.124971	0.301909	0.233135	0.0311625	1.40266	0.488165	1.40266	up	TMEM128	85013		0016020 // membrane // inferred from electronic annotation /// 0016021 // integral to membrane // inferred from electronic annotation		chr4:4237268-4249959 (-) // 84.55 // p16.3
11745216_s_at	0.0565896	0.95262	0	0.781466	0.257787	0.569147	0.147617	0.214987	0.132366	-0.0864759	-0.719912	-0.409912	-0.480447	0.342101	0.0231358	1.4529	0.538931	1.4529	up	KBTBD4	114971 /// 55709	0006470 // protein dephosphorylation // not recorded /// 0006470 // protein dephosphorylation // inferred from electronic annotation /// 0016311 // dephosphorylation // inferred from electronic annotation /// 0035335 // peptidyl-tyrosine dephosphorylation // inferred from electronic annotation /// 0046855 // inositol phosphate dephosphorylation // not recorded	0005739 // mitochondrion // not recorded /// 0005739 // mitochondrion // inferred from electronic annotation /// 0005743 // mitochondrial inner membrane // inferred from electronic annotation /// 0016020 // membrane // inferred from electronic annotation	0004439 // phosphatidylinositol-4,5-bisphosphate 5-phosphatase activity // not recorded /// 0004439 // phosphatidylinositol-4,5-bisphosphate 5-phosphatase activity // inferred from electronic annotation /// 0004721 // phosphoprotein phosphatase activity // inferred from electronic annotation /// 0004725 // protein tyrosine phosphatase activity // inferred from electronic annotation /// 0008138 //…	chr11:47593749-47600540 (-) // 98.79 // p11.2
11729738_x_at	0.675155	0	0.374714	0.0556202	0.34767	1.39898	0.544731	0	0.105415	-0.0774322	-0.164275	-0.486127	0.615248	-0.155945	0.0382396	1.42264	0.50857	1.42264	up	RCCD1	91433		0005737 // cytoplasm // inferred from direct assay /// 0005886 // plasma membrane // inferred from direct assay		chr15:91498130-91506353 (+) // 51.67 // q26.1
11764173_s_at	0.330658	0.337514	0.0967545	0.0641546	0.596274	0.333225	0.592868	-0.268878	-0.0250964	-0.308947	-0.318999	0	-0.2131	0.238035	0.00131822	1.37942	0.464062	1.37942	up	TMEM183A	653659 /// 92703		0016020 // membrane // inferred from electronic annotation /// 0016021 // integral to membrane // inferred from electronic annotation		chr1:202993435-202993976 (+) // 88.61 // q32.1
11764173_s_at	0.330658	0.337514	0.0967545	0.0641546	0.596274	0.333225	0.592868	-0.268878	-0.0250964	-0.308947	-0.318999	0	-0.2131	0.238035	0.00131822	1.37942	0.464062	1.37942	up	TMEM183B	653659 /// 92703		0016020 // membrane // inferred from electronic annotation /// 0016021 // integral to membrane // inferred from electronic annotation		chr1:202993435-202993976 (+) // 88.61 // q32.1
11721146_a_at	1.13537	0	0.274458	0.93027	1.34659	0.764896	0.528302	0.242726	-0.0235806	-0.181708	0.132499	1.12426	-0.233586	0.116146	0.0498958	1.45731	0.543304	1.45731	up	MKI67	4288	0006259 // DNA metabolic process // inferred from electronic annotation /// 0007049 // cell cycle // inferred from electronic annotation /// 0007126 // meiosis // inferred from electronic annotation /// 0008283 // cell proliferation // traceable author statement /// 0008283 // cell proliferation // inferred from electronic annotation /// 0031100 // organ regeneration // inferred from electronic a…	0000775 // chromosome, centromeric region // inferred from electronic annotation /// 0000793 // condensed chromosome // inferred from electronic annotation /// 0005622 // intracellular // inferred from electronic annotation /// 0005634 // nucleus // inferred from direct assay /// 0005634 // nucleus // inferred from electronic annotation /// 0005694 // chromosome // inferred from electronic annota…	0000166 // nucleotide binding // inferred from electronic annotation /// 0005515 // protein binding // inferred from physical interaction /// 0005524 // ATP binding // inferred from electronic annotation /// 0008022 // protein C-terminus binding // inferred from physical interaction	chr10:129894922-129924655 (-) // 98.51 // q26.2
11754267_x_at	0.0312901	0.883688	-0.112007	0.545479	0	-0.848436	0.318676	-0.700926	-1.41952	-0.899934	-0.648079	-0.178593	-0.198698	-1.3695	0.00804569	1.8539	0.890563	1.8539	up	HBA2	3039 /// 3040	0006810 // transport // inferred from electronic annotation /// 0010942 // positive regulation of cell death // inferred from direct assay /// 0015671 // oxygen transport // traceable author statement /// 0015671 // oxygen transport // inferred from electronic annotation /// 0042542 // response to hydrogen peroxide // inferred from direct assay /// 0042744 // hydrogen peroxide catabolic process /…	0005833 // hemoglobin complex // inferred from direct assay /// 0005833 // hemoglobin complex // traceable author statement /// 0005833 // hemoglobin complex // inferred from electronic annotation /// 0022627 // cytosolic small ribosomal subunit // inferred from direct assay /// 0031838 // haptoglobin-hemoglobin complex // inferred from direct assay	0004601 // peroxidase activity // inferred from direct assay /// 0005344 // oxygen transporter activity // inferred from electronic annotation /// 0005506 // iron ion binding // inferred from electronic annotation /// 0005515 // protein binding // inferred from physical interaction /// 0019825 // oxygen binding // inferred from electronic annotation /// 0020037 // heme binding // inferred from el…	chr16:226678-227520 (+) // 88.87 // p13.3
11754267_x_at	0.0312901	0.883688	-0.112007	0.545479	0	-0.848436	0.318676	-0.700926	-1.41952	-0.899934	-0.648079	-0.178593	-0.198698	-1.3695	0.00804569	1.8539	0.890563	1.8539	up	HBA1	3039 /// 3040	0006810 // transport // inferred from electronic annotation /// 0010942 // positive regulation of cell death // inferred from direct assay /// 0015671 // oxygen transport // traceable author statement /// 0015671 // oxygen transport // inferred from electronic annotation /// 0042542 // response to hydrogen peroxide // inferred from direct assay /// 0042744 // hydrogen peroxide catabolic process /…	0005833 // hemoglobin complex // inferred from direct assay /// 0005833 // hemoglobin complex // traceable author statement /// 0005833 // hemoglobin complex // inferred from electronic annotation /// 0022627 // cytosolic small ribosomal subunit // inferred from direct assay /// 0031838 // haptoglobin-hemoglobin complex // inferred from direct assay	0004601 // peroxidase activity // inferred from direct assay /// 0005344 // oxygen transporter activity // inferred from electronic annotation /// 0005506 // iron ion binding // inferred from electronic annotation /// 0005515 // protein binding // inferred from physical interaction /// 0019825 // oxygen binding // inferred from electronic annotation /// 0020037 // heme binding // inferred from el…	chr16:226678-227520 (+) // 88.87 // p13.3
11726065_a_at	-0.0563264	0.18693	0.895045	0.212045	0.546035	0.841084	0.984648	-0.694361	0	0.381014	0	-0.0752521	0.091187	0.564216	0.0466444	1.39235	0.477522	1.39235	up	RPE	6120 /// 729020	0005975 // carbohydrate metabolic process // inferred from direct assay /// 0005975 // carbohydrate metabolic process // inferred from electronic annotation /// 0005975 // carbohydrate metabolic process // traceable author statement /// 0006098 // pentose-phosphate shunt // inferred from direct assay /// 0006098 // pentose-phosphate shunt // traceable author statement /// 0006098 // pentose-phosp…	0005829 // cytosol // traceable author statement	0003824 // catalytic activity // inferred from electronic annotation /// 0004750 // ribulose-phosphate 3-epimerase activity // not recorded /// 0004750 // ribulose-phosphate 3-epimerase activity // inferred from direct assay /// 0004750 // ribulose-phosphate 3-epimerase activity // inferred from electronic annotation /// 0016853 // isomerase activity // inferred from electronic annotation /// 001…	chr2:210867355-210886284 (+) // 83.27 // q34
11726185_a_at	2.02806	0.466342	-0.137608	0.93057	0.658785	1.06511	1.00405	0.136598	0.828662	-0.242798	0	-0.0142212	0.114965	0.483945	0.0355819	1.59394	0.672593	1.59394	up	PARPBP	55010	0006281 // DNA repair // inferred from electronic annotation /// 0006974 // response to DNA damage stimulus // inferred from electronic annotation /// 2000042 // negative regulation of double-strand break repair via homologous recombination // inferred from mutant phenotype	0000785 // chromatin // inferred from direct assay /// 0005634 // nucleus // inferred from direct assay /// 0005634 // nucleus // inferred from electronic annotation /// 0005730 // nucleolus // inferred from direct assay /// 0005737 // cytoplasm // inferred from electronic annotation	0003677 // DNA binding // inferred from electronic annotation /// 0005515 // protein binding // inferred from physical interaction	chr12:102513948-102591298 (+) // 95.61 // q23.2
11749175_a_at	0.310533	-0.170923	0.817671	0.648746	0.592683	1.14763	0.166907	0.0043087	-0.0700288	0	0.322397	0.420617	0.107447	-0.0979094	0.046316	1.32296	0.403775	1.32296	up	TAF1B	9014	0001189 // RNA polymerase I transcriptional preinitiation complex assembly at the promoter for the nuclear large rRNA transcript // inferred from direct assay /// 0006351 // transcription, DNA-dependent // non-traceable author statement /// 0006351 // transcription, DNA-dependent // inferred from electronic annotation /// 0006355 // regulation of transcription, DNA-dependent // non-traceable auth…	0005634 // nucleus // non-traceable author statement /// 0005634 // nucleus // inferred from electronic annotation /// 0005654 // nucleoplasm // traceable author statement /// 0005730 // nucleolus // inferred from electronic annotation /// 0070860 // RNA polymerase I core factor complex // inferred from direct assay	0001164 // RNA polymerase I CORE element sequence-specific DNA binding // inferred from direct assay /// 0001187 // RNA polymerase I CORE element sequence-specific DNA binding transcription factor recruiting transcription factor activity // inferred from direct assay /// 0003677 // DNA binding // inferred from electronic annotation /// 0003700 // sequence-specific DNA binding transcription factor…	chr2:9983616-10074282 (+) // 92.94 // p25.1
11721422_s_at	0	0.773279	0.578347	-0.0521512	0.341152	1.32737	1.01878	-0.541966	0.489855	0.265215	-0.769049	-0.356972	0.13912	0.452265	0.0431493	1.53206	0.615473	1.53206	up	SPAG16	79582	0007283 // spermatogenesis // inferred from electronic annotation /// 0030030 // cell projection organization // inferred from electronic annotation /// 0042384 // cilium assembly // inferred from sequence or structural similarity /// 0042384 // cilium assembly // inferred from electronic annotation	0005634 // nucleus // inferred from electronic annotation /// 0005737 // cytoplasm // inferred from electronic annotation /// 0005856 // cytoskeleton // inferred from electronic annotation /// 0005874 // microtubule // inferred from electronic annotation /// 0005929 // cilium // inferred from electronic annotation /// 0005930 // axoneme // inferred from electronic annotation /// 0019861 // flagel…	0019901 // protein kinase binding // inferred from electronic annotation	chr2:214149115-214182702 (+) // 80.71 // q34
11734136_at	0.478859	-0.0510798	0.649389	0.962137	1.38568	0.769453	0.803507	-0.279742	0	0.359948	0.314405	0.994307	-0.176849	0.107293	0.0427132	1.43944	0.525512	1.43944	up	MTBP	27085	0007049 // cell cycle // inferred from electronic annotation /// 0007050 // cell cycle arrest // inferred from electronic annotation /// 0007089 // traversing start control point of mitotic cell cycle // inferred from electronic annotation /// 0008285 // negative regulation of cell proliferation // inferred from electronic annotation			chr8:121457637-121535875 (+) // 96.69 // q24.12
11742936_a_at	1.02717	0.105912	0.0959988	0.891647	0.300409	-0.151086	0.57289	0.22224	-0.131308	-0.029211	0	-0.0479622	-0.00827503	0.0713935	0.0396312	1.31508	0.395152	1.31508	up	TSEN2	80746	0006388 // tRNA splicing, via endonucleolytic cleavage and ligation // inferred from direct assay /// 0006388 // tRNA splicing, via endonucleolytic cleavage and ligation // inferred from electronic annotation /// 0006397 // mRNA processing // inferred from electronic annotation /// 0008033 // tRNA processing // inferred from electronic annotation /// 0090305 // nucleic acid phosphodiester bond hy…	0000214 // tRNA-intron endonuclease complex // inferred from electronic annotation /// 0005634 // nucleus // inferred from direct assay /// 0005634 // nucleus // inferred from electronic annotation /// 0005730 // nucleolus // inferred from direct assay /// 0005737 // cytoplasm // inferred from direct assay /// 0005813 // centrosome // inferred from direct assay	0000213 // tRNA-intron endonuclease activity // inferred from electronic annotation /// 0003676 // nucleic acid binding // inferred from electronic annotation /// 0004518 // nuclease activity // inferred from electronic annotation /// 0004519 // endonuclease activity // inferred from electronic annotation /// 0016787 // hydrolase activity // inferred from electronic annotation	chr3:12526009-12574816 (+) // 97.17 // p25.2
11749879_a_at	0.146585	0.907474	0.264896	0	0.661791	1.11917	0.907994	-0.127605	-0.0209107	-0.0756106	-0.37497	0.472116	-0.0168042	0.587076	0.0314929	1.42329	0.509231	1.42329	up	PGAP2	27315	0006506 // GPI anchor biosynthetic process // inferred from sequence or structural similarity /// 0006506 // GPI anchor biosynthetic process // inferred from electronic annotation /// 0006916 // anti-apoptosis // inferred from electronic annotation /// 0006974 // response to DNA damage stimulus // inferred from electronic annotation /// 0015031 // protein transport // inferred from sequence or st…	0000139 // Golgi membrane // inferred from sequence or structural similarity /// 0000139 // Golgi membrane // inferred from electronic annotation /// 0005634 // nucleus // inferred from electronic annotation /// 0005783 // endoplasmic reticulum // inferred from electronic annotation /// 0005789 // endoplasmic reticulum membrane // inferred from sequence or structural similarity /// 0005789 // end…	0004872 // receptor activity // inferred from electronic annotation /// 0008565 // protein transporter activity // inferred from sequence or structural similarity	chr11:3819155-3847085 (+) // 94.73 // p15.4
11755484_a_at	0.624531	0.39288	0.239089	1.15763	0.0307722	0.889678	-0.00622082	-0.169765	0.473334	0.0334759	0.0720439	0.108246	-0.0726719	0	0.0434648	1.33049	0.411957	1.33049	up	NUP107	57122	0000087 // M phase of mitotic cell cycle // traceable author statement /// 0000236 // mitotic prometaphase // traceable author statement /// 0000278 // mitotic cell cycle // traceable author statement /// 0005975 // carbohydrate metabolic process // traceable author statement /// 0006406 // mRNA export from nucleus // inferred from direct assay /// 0006810 // transport // inferred from electronic…	0000775 // chromosome, centromeric region // inferred from electronic annotation /// 0000776 // kinetochore // inferred from direct assay /// 0000776 // kinetochore // inferred from electronic annotation /// 0000777 // condensed chromosome kinetochore // inferred from electronic annotation /// 0005634 // nucleus // inferred from electronic annotation /// 0005635 // nuclear envelope // traceable a…	0005487 // nucleocytoplasmic transporter activity // inferred from direct assay /// 0005515 // protein binding // inferred from physical interaction /// 0015288 // porin activity // inferred from electronic annotation	chr12:69084418-69136465 (+) // 88.03 // q15
11728101_at	0.219404	0.199097	-0.124928	2.33488	0.990161	1.64078	1.64787	-0.151007	-0.0429859	-0.421518	0.141124	0.59339	0	0.705133	0.0416835	1.82642	0.869017	1.82642	up	ZNF367	195828	0006351 // transcription, DNA-dependent // inferred from electronic annotation /// 0006355 // regulation of transcription, DNA-dependent // inferred from electronic annotation /// 0006357 // regulation of transcription from RNA polymerase II promoter // inferred from direct assay	0005622 // intracellular // inferred from electronic annotation /// 0005634 // nucleus // inferred from direct assay /// 0005634 // nucleus // inferred from electronic annotation /// 0005730 // nucleolus // inferred from direct assay /// 0005737 // cytoplasm // inferred from direct assay	0003676 // nucleic acid binding // inferred from electronic annotation /// 0003677 // DNA binding // inferred from electronic annotation /// 0003700 // sequence-specific DNA binding transcription factor activity // inferred from direct assay /// 0008270 // zinc ion binding // inferred from electronic annotation /// 0046872 // metal ion binding // inferred from electronic annotation	chr9:99148216-99180669 (-) // 95.15 // q22.32
11759193_a_at	0.487687	0	0.193374	0.5474	0.0754442	0.730595	0.358425	-0.328464	-0.502562	-0.163291	-0.463213	-0.0772967	0.259143	0.413095	0.0162335	1.38039	0.465073	1.38039	up	TXLNG	55787	0006351 // transcription, DNA-dependent // inferred from electronic annotation /// 0006355 // regulation of transcription, DNA-dependent // inferred from electronic annotation /// 0007049 // cell cycle // inferred from electronic annotation /// 0010564 // regulation of cell cycle process // inferred from mutant phenotype /// 0030500 // regulation of bone mineralization // inferred from sequence o…	0005634 // nucleus // inferred from electronic annotation /// 0005737 // cytoplasm // inferred from electronic annotation /// 0005829 // cytosol // inferred from sequence or structural similarity /// 0005829 // cytosol // inferred from electronic annotation /// 0016020 // membrane // inferred from electronic annotation /// 0031965 // nuclear membrane // inferred from direct assay /// 0031965 // n…	0046982 // protein heterodimerization activity // inferred from direct assay	chrX:16804554-16862640 (+) // 98.62 // p22.2
11746150_s_at	-0.027765	-0.027765	0.279352	0.608091	0.816054	0.432744	-0.326275	-0.356404	0	-0.24097	-0.414949	0.0264702	0.107403	-0.11156	0.0395696	1.31227	0.392064	1.31227	up	BMS1	399761 /// 414216 /// 642517 /// 642826 /// 728053 /// 729096 /// 9790	0006184 // GTP catabolic process // inferred from electronic annotation /// 0032312 // regulation of ARF GTPase activity // inferred from electronic annotation /// 0042254 // ribosome biogenesis // inferred from electronic annotation /// 0042255 // ribosome assembly // inferred from sequence or structural similarity /// 0043547 // positive regulation of GTPase activity // inferred from electronic…	0005634 // nucleus // inferred from direct assay /// 0005634 // nucleus // inferred from electronic annotation /// 0005730 // nucleolus // inferred from direct assay /// 0005730 // nucleolus // inferred from sequence or structural similarity /// 0005730 // nucleolus // inferred from electronic annotation	0000166 // nucleotide binding // inferred from electronic annotation /// 0003924 // GTPase activity // inferred from electronic annotation /// 0005096 // GTPase activator activity // inferred from electronic annotation /// 0005524 // ATP binding // inferred from electronic annotation /// 0005525 // GTP binding // inferred from electronic annotation /// 0005543 // phospholipid binding // inferred …	chr10:75461120-75490263 (-) // 77.69 // q22.2
11751388_a_at	0.650751	0.403366	0.196565	1.3727	0.861702	1.12245	1.03013	-0.446119	0	0.182016	-0.880332	0.81074	-0.819719	0.841054	0.0181584	1.80251	0.850004	1.80251	up	FEN1	2237	0000084 // S phase of mitotic cell cycle // traceable author statement /// 0000278 // mitotic cell cycle // traceable author statement /// 0000722 // telomere maintenance via recombination // traceable author statement /// 0000723 // telomere maintenance // traceable author statement /// 0006260 // DNA replication // non-traceable author statement /// 0006260 // DNA replication // inferred from e…	0005634 // nucleus // inferred from direct assay /// 0005634 // nucleus // inferred from electronic annotation /// 0005654 // nucleoplasm // traceable author statement /// 0005654 // nucleoplasm // inferred from electronic annotation /// 0005730 // nucleolus // inferred from electronic annotation /// 0005739 // mitochondrion // inferred from direct assay /// 0005739 // mitochondrion // inferred f…	0000287 // magnesium ion binding // inferred from electronic annotation /// 0003677 // DNA binding // inferred from mutant phenotype /// 0003677 // DNA binding // inferred from electronic annotation /// 0003684 // damaged DNA binding // traceable author statement /// 0003690 // double-stranded DNA binding // traceable author statement /// 0003824 // catalytic activity // inferred from electronic …	chr11:61560376-61564146 (+) // 99.93 // q12.2
11715748_at	0.57494	-0.145442	0.565481	0.684474	0.329837	0.424211	0.344604	0.0697222	0	0.355745	-0.363288	0.420962	-0.389153	0.0093503	0.0315306	1.30325	0.382109	1.30325	up	SSRP1	6749	0006260 // DNA replication // inferred from electronic annotation /// 0006281 // DNA repair // inferred from electronic annotation /// 0006351 // transcription, DNA-dependent // inferred from electronic annotation /// 0006355 // regulation of transcription, DNA-dependent // inferred from electronic annotation /// 0006366 // transcription from RNA polymerase II promoter // traceable author stateme…	0005634 // nucleus // inferred from direct assay /// 0005634 // nucleus // inferred from electronic annotation /// 0005654 // nucleoplasm // traceable author statement /// 0005694 // chromosome // inferred from electronic annotation /// 0005730 // nucleolus // inferred from electronic annotation /// 0005737 // cytoplasm // inferred from direct assay	0003677 // DNA binding // inferred from electronic annotation /// 0003677 // DNA binding // traceable author statement /// 0005515 // protein binding // inferred from physical interaction	chr11:57093461-57103347 (-) // 96.85 // q12.1
11759657_at	0.069613	0.524049	0.505903	0	0.145812	0.352627	-0.0996089	-0.126642	0.0789685	-0.0297842	-0.827063	-0.0912638	-0.148574	-0.176988	0.0170353	1.32209	0.40282	1.32209	up	TOM1L1	10040	0001934 // positive regulation of protein phosphorylation // inferred from electronic annotation /// 0006810 // transport // inferred from electronic annotation /// 0006886 // intracellular protein transport // inferred from electronic annotation /// 0015031 // protein transport // inferred from electronic annotation /// 0043162 // ubiquitin-dependent protein catabolic process via the multivesicu…	0005622 // intracellular // inferred from electronic annotation /// 0005737 // cytoplasm // inferred from electronic annotation /// 0005764 // lysosome // traceable author statement /// 0005768 // endosome // inferred from direct assay /// 0005768 // endosome // inferred from electronic annotation /// 0005794 // Golgi apparatus // inferred from electronic annotation /// 0005795 // Golgi stack // …	0005515 // protein binding // inferred from physical interaction /// 0017124 // SH3 domain binding // inferred from electronic annotation /// 0030295 // protein kinase activator activity // inferred from electronic annotation /// 0043130 // ubiquitin binding // traceable author statement	chr17:52978463-53036822 (+) // 61.87 // q22
11746254_a_at	1.60985	-0.123494	0.196583	0.371315	-0.192329	0.841004	0.626997	0.105852	-0.592197	0.0598836	-0.713365	-0.343333	0	0.329576	0.0399505	1.55887	0.640501	1.55887	up	TMTC4	84899		0016020 // membrane // inferred from electronic annotation /// 0016021 // integral to membrane // inferred from electronic annotation		chr13:101277707-101294565 (-) // 88.92 // q32.3
11724204_s_at	0.770018	0.322426	0.619393	0.772779	0.836197	0.148438	0.203387	-0.0767512	0.12798	0.50893	-0.366888	0.668345	-0.842353	0	0.0372405	1.43586	0.521911	1.43586	up	SNRPD1	6632	0000245 // spliceosomal complex assembly // traceable author statement /// 0000387 // spliceosomal snRNP assembly // traceable author statement /// 0000398 // nuclear mRNA splicing, via spliceosome // inferred by curator /// 0000398 // nuclear mRNA splicing, via spliceosome // traceable author statement /// 0006397 // mRNA processing // inferred from electronic annotation /// 0008380 // RNA splic…	0005634 // nucleus // traceable author statement /// 0005634 // nucleus // inferred from electronic annotation /// 0005654 // nucleoplasm // traceable author statement /// 0005681 // spliceosomal complex // inferred from electronic annotation /// 0005689 // U12-type spliceosomal complex // inferred from direct assay /// 0005737 // cytoplasm // inferred from electronic annotation /// 0005829 // cy…	0003676 // nucleic acid binding // inferred from electronic annotation /// 0003723 // RNA binding // traceable author statement /// 0005515 // protein binding // inferred from physical interaction	chr18:19192227-19210414 (+) // 74.99 // q11.2
11746150_s_at	-0.027765	-0.027765	0.279352	0.608091	0.816054	0.432744	-0.326275	-0.356404	0	-0.24097	-0.414949	0.0264702	0.107403	-0.11156	0.0395696	1.31227	0.392064	1.31227	up	AGAP9	399761 /// 414216 /// 642517 /// 642826 /// 728053 /// 729096 /// 9790	0006184 // GTP catabolic process // inferred from electronic annotation /// 0032312 // regulation of ARF GTPase activity // inferred from electronic annotation /// 0042254 // ribosome biogenesis // inferred from electronic annotation /// 0042255 // ribosome assembly // inferred from sequence or structural similarity /// 0043547 // positive regulation of GTPase activity // inferred from electronic…	0005634 // nucleus // inferred from direct assay /// 0005634 // nucleus // inferred from electronic annotation /// 0005730 // nucleolus // inferred from direct assay /// 0005730 // nucleolus // inferred from sequence or structural similarity /// 0005730 // nucleolus // inferred from electronic annotation	0000166 // nucleotide binding // inferred from electronic annotation /// 0003924 // GTPase activity // inferred from electronic annotation /// 0005096 // GTPase activator activity // inferred from electronic annotation /// 0005524 // ATP binding // inferred from electronic annotation /// 0005525 // GTP binding // inferred from electronic annotation /// 0005543 // phospholipid binding // inferred …	chr10:75461120-75490263 (-) // 77.69 // q22.2
11744617_a_at	0.99221	1.56828	0.466722	0.629397	1.57278	1.33798	0	-0.351531	1.11059	0.0390573	-0.479719	0.858068	0.168645	-0.295923	0.0321134	1.72705	0.788312	1.72705	up	RPRD1A	55197	0070940 // dephosphorylation of RNA polymerase II C-terminal domain // inferred from mutant phenotype	0016591 // DNA-directed RNA polymerase II, holoenzyme // inferred from direct assay		chr18:33569786-33647520 (-) // 98.9 // q12.2
11722392_a_at	0.26098	0.581688	0.237937	1.07969	0.0545611	0.63832	-0.1369	-0.264784	0.0522799	0.410147	0	0.104766	-0.214548	-0.123069	0.0464611	1.31318	0.393069	1.31318	up	TMEM126B	55863		0016020 // membrane // inferred from electronic annotation /// 0016021 // integral to membrane // inferred from electronic annotation		chr11:85339631-85347551 (+) // 90.06 // q14.1
11753058_a_at	0.295112	0.257208	0.0283856	0.323981	0.0991056	0.642458	1.06291	-0.317161	-0.139091	0.0550959	-0.640038	0	-0.277709	0.426358	0.0167056	1.42853	0.514529	1.42853	up	UGGT2	55757	0006457 // protein folding // traceable author statement /// 0006486 // protein glycosylation // inferred from electronic annotation /// 0018279 // protein N-linked glycosylation via asparagine // traceable author statement /// 0043687 // post-translational protein modification // traceable author statement /// 0044267 // cellular protein metabolic process // traceable author statement /// 007008…	0005783 // endoplasmic reticulum // inferred from electronic annotation /// 0005788 // endoplasmic reticulum lumen // inferred from sequence or structural similarity /// 0005788 // endoplasmic reticulum lumen // traceable author statement /// 0005788 // endoplasmic reticulum lumen // inferred from electronic annotation /// 0005793 // endoplasmic reticulum-Golgi intermediate compartment // inferre…	0003980 // UDP-glucose:glycoprotein glucosyltransferase activity // inferred from electronic annotation /// 0003980 // UDP-glucose:glycoprotein glucosyltransferase activity // inferred from sequence or structural similarity /// 0016740 // transferase activity // inferred from electronic annotation /// 0016757 // transferase activity, transferring glycosyl groups // inferred from electronic annota…	chr13:96635777-96705736 (-) // 97.7 // q32.1
11755062_a_at	1.13086	0.0365481	0.923449	0.797588	0	1.41978	0.099124	0.111474	0	0.668912	-0.153415	-0.108363	0.157808	-0.258702	0.0402852	1.48447	0.569948	1.48447	up	KDELC1	79070		0005783 // endoplasmic reticulum // inferred from electronic annotation /// 0005788 // endoplasmic reticulum lumen // inferred from sequence or structural similarity /// 0005788 // endoplasmic reticulum lumen // inferred from electronic annotation		chr13:103436631-103451336 (-) // 97.23 // q33.1
11744519_a_at	1.28942	1.09843	-0.298915	1.27344	0.359965	1.28538	0.148226	0	0.411747	-0.0195746	0.259538	0.404747	0.162444	-0.141994	0.045621	1.49767	0.58272	1.49767	up	POLE2	5427	0000082 // G1/S transition of mitotic cell cycle // traceable author statement /// 0000084 // S phase of mitotic cell cycle // traceable author statement /// 0000216 // M/G1 transition of mitotic cell cycle // traceable author statement /// 0000278 // mitotic cell cycle // traceable author statement /// 0000722 // telomere maintenance via recombination // traceable author statement /// 0000723 //…	0005634 // nucleus // inferred from direct assay /// 0005634 // nucleus // inferred from electronic annotation /// 0005654 // nucleoplasm // traceable author statement /// 0005730 // nucleolus // inferred from direct assay /// 0043231 // intracellular membrane-bounded organelle // inferred from direct assay	0003677 // DNA binding // inferred from electronic annotation /// 0003887 // DNA-directed DNA polymerase activity // inferred from electronic annotation /// 0003887 // DNA-directed DNA polymerase activity // traceable author statement /// 0016740 // transferase activity // inferred from electronic annotation /// 0016779 // nucleotidyltransferase activity // inferred from electronic annotation	chr14:50110272-50155140 (-) // 98.37 // q21.3
11746150_s_at	-0.027765	-0.027765	0.279352	0.608091	0.816054	0.432744	-0.326275	-0.356404	0	-0.24097	-0.414949	0.0264702	0.107403	-0.11156	0.0395696	1.31227	0.392064	1.31227	up	BMS1P5	399761 /// 414216 /// 642517 /// 642826 /// 728053 /// 729096 /// 9790	0006184 // GTP catabolic process // inferred from electronic annotation /// 0032312 // regulation of ARF GTPase activity // inferred from electronic annotation /// 0042254 // ribosome biogenesis // inferred from electronic annotation /// 0042255 // ribosome assembly // inferred from sequence or structural similarity /// 0043547 // positive regulation of GTPase activity // inferred from electronic…	0005634 // nucleus // inferred from direct assay /// 0005634 // nucleus // inferred from electronic annotation /// 0005730 // nucleolus // inferred from direct assay /// 0005730 // nucleolus // inferred from sequence or structural similarity /// 0005730 // nucleolus // inferred from electronic annotation	0000166 // nucleotide binding // inferred from electronic annotation /// 0003924 // GTPase activity // inferred from electronic annotation /// 0005096 // GTPase activator activity // inferred from electronic annotation /// 0005524 // ATP binding // inferred from electronic annotation /// 0005525 // GTP binding // inferred from electronic annotation /// 0005543 // phospholipid binding // inferred …	chr10:75461120-75490263 (-) // 77.69 // q22.2
11746150_s_at	-0.027765	-0.027765	0.279352	0.608091	0.816054	0.432744	-0.326275	-0.356404	0	-0.24097	-0.414949	0.0264702	0.107403	-0.11156	0.0395696	1.31227	0.392064	1.31227	up	BMS1P6	399761 /// 414216 /// 642517 /// 642826 /// 728053 /// 729096 /// 9790	0006184 // GTP catabolic process // inferred from electronic annotation /// 0032312 // regulation of ARF GTPase activity // inferred from electronic annotation /// 0042254 // ribosome biogenesis // inferred from electronic annotation /// 0042255 // ribosome assembly // inferred from sequence or structural similarity /// 0043547 // positive regulation of GTPase activity // inferred from electronic…	0005634 // nucleus // inferred from direct assay /// 0005634 // nucleus // inferred from electronic annotation /// 0005730 // nucleolus // inferred from direct assay /// 0005730 // nucleolus // inferred from sequence or structural similarity /// 0005730 // nucleolus // inferred from electronic annotation	0000166 // nucleotide binding // inferred from electronic annotation /// 0003924 // GTPase activity // inferred from electronic annotation /// 0005096 // GTPase activator activity // inferred from electronic annotation /// 0005524 // ATP binding // inferred from electronic annotation /// 0005525 // GTP binding // inferred from electronic annotation /// 0005543 // phospholipid binding // inferred …	chr10:75461120-75490263 (-) // 77.69 // q22.2
11736518_a_at	1.52436	1.39703	0.419396	1.2965	0.92513	1.30001	-0.366935	0.708342	1.00312	0	-0.150833	0.265805	0.075952	-0.626563	0.0428336	1.67675	0.745669	1.67675	up	WHSC1	7468	0000122 // negative regulation of transcription from RNA polymerase II promoter // inferred from electronic annotation /// 0003149 // membranous septum morphogenesis // inferred from electronic annotation /// 0003289 // atrial septum primum morphogenesis // inferred from electronic annotation /// 0003290 // atrial septum secundum morphogenesis // inferred from electronic annotation /// 0006351 //…	0005634 // nucleus // inferred from direct assay /// 0005634 // nucleus // inferred from electronic annotation /// 0005694 // chromosome // inferred from electronic annotation /// 0005730 // nucleolus // inferred from direct assay /// 0005737 // cytoplasm // inferred from electronic annotation /// 0031965 // nuclear membrane // inferred from direct assay	0003677 // DNA binding // inferred from electronic annotation /// 0003682 // chromatin binding // inferred from electronic annotation /// 0008168 // methyltransferase activity // inferred from electronic annotation /// 0008270 // zinc ion binding // inferred from electronic annotation /// 0016740 // transferase activity // inferred from electronic annotation /// 0018024 // histone-lysine N-methyl…	chr4:1894508-1944302 (+) // 93.95 // p16.3
11746150_s_at	-0.027765	-0.027765	0.279352	0.608091	0.816054	0.432744	-0.326275	-0.356404	0	-0.24097	-0.414949	0.0264702	0.107403	-0.11156	0.0395696	1.31227	0.392064	1.31227	up	BMS1P4	399761 /// 414216 /// 642517 /// 642826 /// 728053 /// 729096 /// 9790	0006184 // GTP catabolic process // inferred from electronic annotation /// 0032312 // regulation of ARF GTPase activity // inferred from electronic annotation /// 0042254 // ribosome biogenesis // inferred from electronic annotation /// 0042255 // ribosome assembly // inferred from sequence or structural similarity /// 0043547 // positive regulation of GTPase activity // inferred from electronic…	0005634 // nucleus // inferred from direct assay /// 0005634 // nucleus // inferred from electronic annotation /// 0005730 // nucleolus // inferred from direct assay /// 0005730 // nucleolus // inferred from sequence or structural similarity /// 0005730 // nucleolus // inferred from electronic annotation	0000166 // nucleotide binding // inferred from electronic annotation /// 0003924 // GTPase activity // inferred from electronic annotation /// 0005096 // GTPase activator activity // inferred from electronic annotation /// 0005524 // ATP binding // inferred from electronic annotation /// 0005525 // GTP binding // inferred from electronic annotation /// 0005543 // phospholipid binding // inferred …	chr10:75461120-75490263 (-) // 77.69 // q22.2
11726065_a_at	-0.0563264	0.18693	0.895045	0.212045	0.546035	0.841084	0.984648	-0.694361	0	0.381014	0	-0.0752521	0.091187	0.564216	0.0466444	1.39235	0.477522	1.39235	up	LOC729020	6120 /// 729020	0005975 // carbohydrate metabolic process // inferred from direct assay /// 0005975 // carbohydrate metabolic process // inferred from electronic annotation /// 0005975 // carbohydrate metabolic process // traceable author statement /// 0006098 // pentose-phosphate shunt // inferred from direct assay /// 0006098 // pentose-phosphate shunt // traceable author statement /// 0006098 // pentose-phosp…	0005829 // cytosol // traceable author statement	0003824 // catalytic activity // inferred from electronic annotation /// 0004750 // ribulose-phosphate 3-epimerase activity // not recorded /// 0004750 // ribulose-phosphate 3-epimerase activity // inferred from direct assay /// 0004750 // ribulose-phosphate 3-epimerase activity // inferred from electronic annotation /// 0016853 // isomerase activity // inferred from electronic annotation /// 001…	chr2:210867355-210886284 (+) // 83.27 // q34
11746150_s_at	-0.027765	-0.027765	0.279352	0.608091	0.816054	0.432744	-0.326275	-0.356404	0	-0.24097	-0.414949	0.0264702	0.107403	-0.11156	0.0395696	1.31227	0.392064	1.31227	up	BMS1P1	399761 /// 414216 /// 642517 /// 642826 /// 728053 /// 729096 /// 9790	0006184 // GTP catabolic process // inferred from electronic annotation /// 0032312 // regulation of ARF GTPase activity // inferred from electronic annotation /// 0042254 // ribosome biogenesis // inferred from electronic annotation /// 0042255 // ribosome assembly // inferred from sequence or structural similarity /// 0043547 // positive regulation of GTPase activity // inferred from electronic…	0005634 // nucleus // inferred from direct assay /// 0005634 // nucleus // inferred from electronic annotation /// 0005730 // nucleolus // inferred from direct assay /// 0005730 // nucleolus // inferred from sequence or structural similarity /// 0005730 // nucleolus // inferred from electronic annotation	0000166 // nucleotide binding // inferred from electronic annotation /// 0003924 // GTPase activity // inferred from electronic annotation /// 0005096 // GTPase activator activity // inferred from electronic annotation /// 0005524 // ATP binding // inferred from electronic annotation /// 0005525 // GTP binding // inferred from electronic annotation /// 0005543 // phospholipid binding // inferred …	chr10:75461120-75490263 (-) // 77.69 // q22.2
11746150_s_at	-0.027765	-0.027765	0.279352	0.608091	0.816054	0.432744	-0.326275	-0.356404	0	-0.24097	-0.414949	0.0264702	0.107403	-0.11156	0.0395696	1.31227	0.392064	1.31227	up	BMS1P2	399761 /// 414216 /// 642517 /// 642826 /// 728053 /// 729096 /// 9790	0006184 // GTP catabolic process // inferred from electronic annotation /// 0032312 // regulation of ARF GTPase activity // inferred from electronic annotation /// 0042254 // ribosome biogenesis // inferred from electronic annotation /// 0042255 // ribosome assembly // inferred from sequence or structural similarity /// 0043547 // positive regulation of GTPase activity // inferred from electronic…	0005634 // nucleus // inferred from direct assay /// 0005634 // nucleus // inferred from electronic annotation /// 0005730 // nucleolus // inferred from direct assay /// 0005730 // nucleolus // inferred from sequence or structural similarity /// 0005730 // nucleolus // inferred from electronic annotation	0000166 // nucleotide binding // inferred from electronic annotation /// 0003924 // GTPase activity // inferred from electronic annotation /// 0005096 // GTPase activator activity // inferred from electronic annotation /// 0005524 // ATP binding // inferred from electronic annotation /// 0005525 // GTP binding // inferred from electronic annotation /// 0005543 // phospholipid binding // inferred …	chr10:75461120-75490263 (-) // 77.69 // q22.2
11745219_a_at	0.924554	0.221784	0.919124	0.458755	0.117276	0.643818	0.443943	0.448781	0.256599	0.503267	0	-0.00738525	-0.278404	-0.00738525	0.0273523	1.32131	0.401969	1.32131	up	R3HDM1	23518			0003676 // nucleic acid binding // inferred from electronic annotation	chr2:136289051-136482836 (+) // 97.93 // q21.3
11723176_s_at	0.634749	-0.120739	-0.0972657	0.324025	0.495023	1.49739	0.0183268	-0.78335	-0.309198	-0.866265	-0.5516	-0.0962558	1.01146	-0.997066	0.0427733	1.69748	0.763398	1.69748	up	PLEKHA6	22874			0005543 // phospholipid binding // inferred from electronic annotation	chr1:204187978-204329057 (-) // 96.28 // q32.1
11726597_a_at	0.61359	0.353181	-0.515824	1.09806	0.490695	0.994803	1.19252	0.00843859	0	-0.460909	0.259815	0.159893	-0.136566	0.409379	0.0395806	1.48408	0.569568	1.48408	up	DUT	1854	0006139 // nucleobase-containing compound metabolic process // traceable author statement /// 0006206 // pyrimidine base metabolic process // traceable author statement /// 0006226 // dUMP biosynthetic process // inferred from electronic annotation /// 0006260 // DNA replication // traceable author statement /// 0009117 // nucleotide metabolic process // inferred from electronic annotation /// 00…	0005634 // nucleus // traceable author statement /// 0005634 // nucleus // inferred from electronic annotation /// 0005654 // nucleoplasm // traceable author statement /// 0005739 // mitochondrion // inferred from electronic annotation /// 0005739 // mitochondrion // traceable author statement	0004170 // dUTP diphosphatase activity // not recorded /// 0004170 // dUTP diphosphatase activity // inferred from electronic annotation /// 0004170 // dUTP diphosphatase activity // traceable author statement /// 0005515 // protein binding // inferred from physical interaction /// 0016787 // hydrolase activity // inferred from electronic annotation	chr15:48623622-48635570 (+) // 90.36 // q21.1
11729233_a_at	0.0504117	0.171011	0.88202	0.75511	0.480965	0.412502	0.182127	-0.188332	0	0.103523	-0.474463	-0.0321491	-0.118625	0.133911	0.00405216	1.41565	0.501469	1.41565	up	E2F6	1876	0000083 // regulation of transcription involved in G1/S phase of mitotic cell cycle // inferred from electronic annotation /// 0000122 // negative regulation of transcription from RNA polymerase II promoter // traceable author statement /// 0006351 // transcription, DNA-dependent // inferred from electronic annotation /// 0006355 // regulation of transcription, DNA-dependent // inferred from elec…	0005634 // nucleus // inferred from electronic annotation /// 0005667 // transcription factor complex // inferred from electronic annotation /// 0071339 // MLL1 complex // inferred from direct assay	0003677 // DNA binding // inferred from electronic annotation /// 0003677 // DNA binding // traceable author statement /// 0003700 // sequence-specific DNA binding transcription factor activity // inferred from electronic annotation /// 0003714 // transcription corepressor activity // traceable author statement	chr2:11584500-11606303 (-) // 83.35 // p25.1
11728958_x_at	0.610491	-0.324849	0.987503	2.15412	1.39842	1.54537	1.73527	-0.592819	-0.513681	0.38662	0.197789	1.18882	0	1.06727	0.0454631	1.87948	0.910331	1.87948	up	E2F8	79733	0006351 // transcription, DNA-dependent // inferred from electronic annotation /// 0006355 // regulation of transcription, DNA-dependent // inferred from electronic annotation /// 0007049 // cell cycle // inferred from electronic annotation /// 0008283 // cell proliferation // inferred from electronic annotation	0005634 // nucleus // inferred from electronic annotation /// 0005667 // transcription factor complex // inferred from electronic annotation	0003677 // DNA binding // inferred from electronic annotation /// 0003700 // sequence-specific DNA binding transcription factor activity // inferred from electronic annotation /// 0042802 // identical protein binding // inferred from electronic annotation /// 0042803 // protein homodimerization activity // inferred from electronic annotation	chr11:19245609-19262529 (-) // 95.45 // p15.1
11758016_s_at	1.31143	0.721357	-0.0402334	0.9372	1.26686	1.89054	1.52116	1.02272	-0.0741019	0.504228	-0.370984	0.46569	-0.258103	1.1382	0.0436018	1.67029	0.740095	1.67029	up	CCDC34	91057				chr11:27360076-27371988 (-) // 84.95 // p14.1
11726759_s_at	0.173068	0.387608	1.31135	0.638351	0.726061	1.08693	0.335937	-0.747223	-0.218398	0.807735	0.334274	0.0319872	0	0	0.0206342	1.55385	0.635848	1.55385	up	PRMT3	10196	0006479 // protein methylation // inferred from electronic annotation /// 0019919 // peptidyl-arginine methylation, to asymmetrical-dimethyl arginine // inferred from electronic annotation /// 0032259 // methylation // inferred from electronic annotation /// 0035246 // peptidyl-arginine N-methylation // non-traceable author statement	0005622 // intracellular // inferred from electronic annotation /// 0005737 // cytoplasm // non-traceable author statement /// 0005737 // cytoplasm // inferred from electronic annotation /// 0005829 // cytosol // inferred from electronic annotation /// 0005840 // ribosome // inferred from electronic annotation	0008168 // methyltransferase activity // inferred from electronic annotation /// 0008270 // zinc ion binding // inferred from electronic annotation /// 0008276 // protein methyltransferase activity // inferred from electronic annotation /// 0016274 // protein-arginine N-methyltransferase activity // non-traceable author statement /// 0016274 // protein-arginine N-methyltransferase activity // inf…	chr11:20409075-20530877 (+) // 97.52 // p15.1
11729150_at	0.462785	0.103374	0.427335	0.20355	0.972541	0.797175	-0.13672	0	0.319347	-0.250437	-0.572293	0.240399	0.0140798	0.190158	0.0489582	1.33116	0.412684	1.33116	up	PIGM	93183	0006501 // C-terminal protein lipidation // traceable author statement /// 0006506 // GPI anchor biosynthetic process // inferred from electronic annotation /// 0016254 // preassembly of GPI anchor in ER membrane // traceable author statement /// 0043687 // post-translational protein modification // traceable author statement /// 0044267 // cellular protein metabolic process // traceable author s…	0005783 // endoplasmic reticulum // inferred from electronic annotation /// 0005789 // endoplasmic reticulum membrane // traceable author statement /// 0005789 // endoplasmic reticulum membrane // inferred from electronic annotation /// 0016020 // membrane // inferred from electronic annotation /// 0016021 // integral to membrane // inferred from electronic annotation	0000030 // mannosyltransferase activity // inferred from electronic annotation /// 0016740 // transferase activity // inferred from electronic annotation /// 0016757 // transferase activity, transferring glycosyl groups // inferred from electronic annotation /// 0016758 // transferase activity, transferring hexosyl groups // inferred from electronic annotation	chr1:159997461-160001807 (-) // 86.89 // q23.2
11743344_a_at	0.368372	0	-0.048265	-0.363333	0.227435	0.440341	0.070611	-0.0041585	-0.412191	-0.210701	-0.968447	0.116221	-0.636488	0	0.0470299	1.32094	0.401561	1.32094	up	RMND5A	64795				chr2:86947171-87005163 (+) // 98.36 // p11.2
11746690_a_at	0.499261	0	1.19044	0.979453	1.37623	1.02608	0.044899	0.374552	0.276658	0.551154	-0.159441	0.524189	-0.185439	-0.0175028	0.0455336	1.44997	0.536028	1.44997	up	URB2	9816		0005634 // nucleus // inferred from direct assay /// 0005634 // nucleus // inferred from electronic annotation /// 0005730 // nucleolus // inferred from direct assay /// 0005730 // nucleolus // inferred from electronic annotation		chr1:229762040-229795595 (+) // 99.1 // q42.13
11720555_a_at	-0.274961	0	0.61615	1.18675	0.606673	0.949886	0.477492	-0.377888	0.111698	0.110761	0.162394	0.0172653	0.231635	-0.0628724	0.0382455	1.39599	0.481285	1.39599	up	TSEN15	116461	0006397 // mRNA processing // inferred from electronic annotation /// 0008033 // tRNA processing // inferred from electronic annotation	0005634 // nucleus // inferred from electronic annotation /// 0005730 // nucleolus // inferred from electronic annotation	0004519 // endonuclease activity // inferred from electronic annotation	chr1:184020784-184043342 (+) // 88.75 // q25.3
11721064_a_at	0.338871	0.289593	0.151595	-0.313262	0.153622	1.14714	0.157433	-0.356973	-0.195445	0.00948286	-0.233659	-0.0872703	0	-0.200431	0.0297917	1.34447	0.427041	1.34447	up	ELP4	26610	0006351 // transcription, DNA-dependent // inferred from electronic annotation /// 0006355 // regulation of transcription, DNA-dependent // inferred from electronic annotation /// 0006357 // regulation of transcription from RNA polymerase II promoter // inferred from direct assay /// 0006357 // regulation of transcription from RNA polymerase II promoter // traceable author statement /// 0006357 /…	0005634 // nucleus // inferred from electronic annotation /// 0005737 // cytoplasm // inferred from direct assay /// 0005737 // cytoplasm // inferred from electronic annotation /// 0008023 // transcription elongation factor complex // inferred from direct assay /// 0016591 // DNA-directed RNA polymerase II, holoenzyme // inferred from direct assay /// 0033588 // Elongator holoenzyme complex // in…	0004402 // histone acetyltransferase activity // inferred from direct assay /// 0005515 // protein binding // inferred from physical interaction /// 0008607 // phosphorylase kinase regulator activity // inferred from direct assay	chr11:31531305-31805329 (+) // 96.24 // p13
11732320_a_at	1.32917	0.839792	0.300878	0.526626	-0.0599146	0.804891	0.877595	-0.193243	0.650137	0.0387373	0.251933	-0.59375	0	0.460284	0.0293615	1.48672	0.572135	1.48672	up	ZNF92	168374	0006351 // transcription, DNA-dependent // inferred from electronic annotation /// 0006355 // regulation of transcription, DNA-dependent // non-traceable author statement /// 0006355 // regulation of transcription, DNA-dependent // inferred from electronic annotation	0005622 // intracellular // inferred from electronic annotation /// 0005634 // nucleus // inferred from direct assay /// 0005634 // nucleus // non-traceable author statement /// 0005634 // nucleus // inferred from electronic annotation /// 0005730 // nucleolus // inferred from direct assay	0003676 // nucleic acid binding // inferred from electronic annotation /// 0003677 // DNA binding // inferred from electronic annotation /// 0003700 // sequence-specific DNA binding transcription factor activity // non-traceable author statement /// 0008270 // zinc ion binding // non-traceable author statement /// 0008270 // zinc ion binding // inferred from electronic annotation /// 0046872 // m…	chr7:64838711-64866048 (+) // 99.97 // q11.21
11732998_at	1.42884	0	0.474219	0.00857854	0.487084	1.27774	0.793861	0.441116	0.00857854	0.508741	-0.0402164	-0.143022	-0.26599	0.141296	0.0420984	1.45972	0.545687	1.45972	up	MCM6	4175	0000075 // cell cycle checkpoint // traceable author statement /// 0000082 // G1/S transition of mitotic cell cycle // traceable author statement /// 0000084 // S phase of mitotic cell cycle // traceable author statement /// 0000216 // M/G1 transition of mitotic cell cycle // traceable author statement /// 0000278 // mitotic cell cycle // traceable author statement /// 0006260 // DNA replication …	0005634 // nucleus // inferred from direct assay /// 0005634 // nucleus // non-traceable author statement /// 0005634 // nucleus // inferred from electronic annotation /// 0005654 // nucleoplasm // traceable author statement /// 0005730 // nucleolus // inferred from direct assay /// 0042555 // MCM complex // inferred from direct assay	0000166 // nucleotide binding // inferred from electronic annotation /// 0003677 // DNA binding // inferred from electronic annotation /// 0003678 // DNA helicase activity // inferred from electronic annotation /// 0003697 // single-stranded DNA binding // inferred from electronic annotation /// 0004003 // ATP-dependent DNA helicase activity // inferred from direct assay /// 0004386 // helicase a…	chr2:136597197-136634058 (-) // 97.91 // q21.3
11736253_a_at	0.351415	0.0803995	0.280811	1.18363	-0.00692034	0.630611	0.530521	-0.0321727	0.0395355	0.260639	0.196816	-0.379034	0	0.0986943	0.0332271	1.32816	0.409427	1.32816	up	NUP160	23279	0000087 // M phase of mitotic cell cycle // traceable author statement /// 0000236 // mitotic prometaphase // traceable author statement /// 0000278 // mitotic cell cycle // traceable author statement /// 0005975 // carbohydrate metabolic process // traceable author statement /// 0006406 // mRNA export from nucleus // inferred from direct assay /// 0006406 // mRNA export from nucleus // inferred …	0000776 // kinetochore // inferred from direct assay /// 0005634 // nucleus // inferred from electronic annotation /// 0005635 // nuclear envelope // traceable author statement /// 0005643 // nuclear pore // inferred from direct assay /// 0005643 // nuclear pore // inferred from electronic annotation /// 0005829 // cytosol // traceable author statement /// 0031080 // nuclear pore outer ring // in…	0005487 // nucleocytoplasmic transporter activity // inferred from direct assay /// 0005487 // nucleocytoplasmic transporter activity // inferred from electronic annotation /// 0005515 // protein binding // inferred from physical interaction	chr11:47799669-47870057 (-) // 99.02 // p11.2
11745216_s_at	0.0565896	0.95262	0	0.781466	0.257787	0.569147	0.147617	0.214987	0.132366	-0.0864759	-0.719912	-0.409912	-0.480447	0.342101	0.0231358	1.4529	0.538931	1.4529	up	PTPMT1	114971 /// 55709	0006470 // protein dephosphorylation // not recorded /// 0006470 // protein dephosphorylation // inferred from electronic annotation /// 0016311 // dephosphorylation // inferred from electronic annotation /// 0035335 // peptidyl-tyrosine dephosphorylation // inferred from electronic annotation /// 0046855 // inositol phosphate dephosphorylation // not recorded	0005739 // mitochondrion // not recorded /// 0005739 // mitochondrion // inferred from electronic annotation /// 0005743 // mitochondrial inner membrane // inferred from electronic annotation /// 0016020 // membrane // inferred from electronic annotation	0004439 // phosphatidylinositol-4,5-bisphosphate 5-phosphatase activity // not recorded /// 0004439 // phosphatidylinositol-4,5-bisphosphate 5-phosphatase activity // inferred from electronic annotation /// 0004721 // phosphoprotein phosphatase activity // inferred from electronic annotation /// 0004725 // protein tyrosine phosphatase activity // inferred from electronic annotation /// 0008138 //…	chr11:47593749-47600540 (-) // 98.79 // p11.2
11744400_a_at	0.310185	1.2215	0.645351	0.359134	0.806587	0.59092	0.269854	-0.439829	0.569247	0.511759	-0.29851	0.715418	-0.580293	0	0.0446165	1.44618	0.532248	1.44618	up	MYL6B	140465	0006936 // muscle contraction // traceable author statement /// 0007519 // skeletal muscle tissue development // traceable author statement /// 0030049 // muscle filament sliding // traceable author statement	0005829 // cytosol // traceable author statement /// 0005859 // muscle myosin complex // traceable author statement /// 0016459 // myosin complex // traceable author statement /// 0016459 // myosin complex // inferred from electronic annotation /// 0016461 // unconventional myosin complex // traceable author statement	0003774 // motor activity // traceable author statement /// 0005509 // calcium ion binding // inferred from electronic annotation /// 0005515 // protein binding // inferred from physical interaction /// 0008307 // structural constituent of muscle // traceable author statement	chr12:56546203-56551764 (+) // 93.54 // q13.2
11725333_at	1.17697	0.197093	0.888184	1.17993	0.795791	1.03811	1.02159	-0.131083	-0.208075	0.396486	0	0.352121	-0.440671	0.63935	0.00126991	1.75661	0.812792	1.75661	up	MZT1	440145	0033566 // gamma-tubulin complex localization // inferred from mutant phenotype	0005737 // cytoplasm // inferred from electronic annotation /// 0005813 // centrosome // inferred from direct assay /// 0005815 // microtubule organizing center // inferred from electronic annotation /// 0005819 // spindle // inferred from direct assay /// 0005819 // spindle // inferred from electronic annotation /// 0005856 // cytoskeleton // inferred from electronic annotation /// 0008274 // ga…	0005515 // protein binding // inferred from physical interaction	chr13:73282504-73302001 (-) // 96.63 // q21.33
11715347_s_at	0.130728	1.12508	0.241357	0.758199	-0.481163	-0.900517	0.747143	-0.386256	-1.37865	-0.717231	-0.701841	-0.654196	-0.909207	-1.09115	0.00395984	2.09307	1.06562	2.09307	up	HBB	3043	0006810 // transport // inferred from electronic annotation /// 0007596 // blood coagulation // traceable author statement /// 0008217 // regulation of blood pressure // inferred from electronic annotation /// 0010942 // positive regulation of cell death // inferred from direct assay /// 0015671 // oxygen transport // non-traceable author statement /// 0015671 // oxygen transport // traceable aut…	0005829 // cytosol // traceable author statement /// 0005833 // hemoglobin complex // inferred from direct assay /// 0005833 // hemoglobin complex // non-traceable author statement /// 0005833 // hemoglobin complex // traceable author statement /// 0005833 // hemoglobin complex // inferred from electronic annotation /// 0031838 // haptoglobin-hemoglobin complex // inferred from direct assay	0004601 // peroxidase activity // inferred from direct assay /// 0005344 // oxygen transporter activity // non-traceable author statement /// 0005344 // oxygen transporter activity // inferred from electronic annotation /// 0005506 // iron ion binding // inferred from electronic annotation /// 0005515 // protein binding // inferred from physical interaction /// 0019825 // oxygen binding // inferr…	chr11:5246694-5248427 (-) // 79.06 // p15.4
11732191_s_at	0.799926	0.397374	0.312521	1.99565	0.24145	1.12874	0.816684	-0.498244	0.610642	0	0.286477	-0.166998	-0.152705	0.349658	0.0170172	1.68404	0.75193	1.68404	up	RAD51AP1	10635	0000724 // double-strand break repair via homologous recombination // non-traceable author statement /// 0006281 // DNA repair // non-traceable author statement /// 0006281 // DNA repair // inferred from electronic annotation /// 0006281 // DNA repair // traceable author statement /// 0006310 // DNA recombination // inferred from electronic annotation /// 0006974 // response to DNA damage stimulu…	0005634 // nucleus // inferred by curator /// 0005634 // nucleus // inferred from electronic annotation /// 0005634 // nucleus // traceable author statement	0003677 // DNA binding // inferred from electronic annotation /// 0003690 // double-stranded DNA binding // inferred from direct assay /// 0003690 // double-stranded DNA binding // traceable author statement /// 0003697 // single-stranded DNA binding // inferred from direct assay /// 0003697 // single-stranded DNA binding // traceable author statement /// 0003723 // RNA binding // inferred from d…	chr12:4647951-4669212 (+) // 95.06 // p13.32
11719416_s_at	0.38073	-0.0338902	0.374916	0.967237	0.87684	1.24634	0.482233	-0.161084	0	0.211458	0.232794	0.584178	-0.13068	0.126777	0.0248329	1.40458	0.490138	1.40458	up	MSH2	4436	0000710 // meiotic mismatch repair // not recorded /// 0001701 // in utero embryonic development // inferred from electronic annotation /// 0002204 // somatic recombination of immunoglobulin genes involved in immune response // inferred from electronic annotation /// 0006119 // oxidative phosphorylation // inferred from electronic annotation /// 0006200 // ATP catabolic process // inferred from d…	0000228 // nuclear chromosome // not recorded /// 0005634 // nucleus // inferred from electronic annotation /// 0032301 // MutSalpha complex // inferred from direct assay /// 0032301 // MutSalpha complex // inferred from electronic annotation /// 0032302 // MutSbeta complex // inferred from direct assay /// 0032302 // MutSbeta complex // inferred from electronic annotation	0000166 // nucleotide binding // inferred from electronic annotation /// 0000287 // magnesium ion binding // inferred from direct assay /// 0000400 // four-way junction DNA binding // inferred from direct assay /// 0000403 // Y-form DNA binding // not recorded /// 0000404 // loop DNA binding // not recorded /// 0000406 // double-strand/single-strand DNA junction binding // not recorded /// 000367…	chr2:47629955-47710362 (+) // 97.91 // p21
11724923_at	0.609712	1.20487	0.893116	0.692208	0.401896	1.24075	0.162115	0.228231	0.923041	0.528049	0	-0.243391	-0.429079	-0.0520968	0.022413	1.52323	0.607131	1.52323	up	PPP1R9A	55607	0007015 // actin filament organization // inferred from electronic annotation /// 0007275 // multicellular organismal development // inferred from electronic annotation /// 0007399 // nervous system development // inferred from electronic annotation /// 0030154 // cell differentiation // inferred from electronic annotation /// 0031175 // neuron projection development // inferred from electronic a…	0005737 // cytoplasm // inferred from electronic annotation /// 0005856 // cytoskeleton // inferred from electronic annotation /// 0019717 // synaptosome // inferred from electronic annotation /// 0030054 // cell junction // inferred from electronic annotation /// 0030175 // filopodium // inferred from electronic annotation /// 0030426 // growth cone // inferred from electronic annotation /// 003…	0003779 // actin binding // inferred from electronic annotation	chr7:94537716-94925713 (+) // 97.22 // q21.3

## Sheet: Down (PVTT vs. Tumor)
Probe	Metastasis	Metastasis	Metastasis	Metastasis	Metastasis	Metastasis	Metastasis	primary	primary	primary	primary	primary	primary	primary	P-value	Fold change	Fold change	Fold change	Fold change	Annotation	Annotation	Annotation	Annotation	Annotation	Annotation
probeSet	A7435_(PrimeView).CEL	A7441_(PrimeView).CEL	A8172_(PrimeView).CEL	A8175_(PrimeView).CEL	A8184_(PrimeView).CEL	A8187_(PrimeView).CEL	W222_(PrimeView).CEL	A7433_(PrimeView).CEL	A7439_(PrimeView).CEL	A8171_(PrimeView).CEL	A8174_(PrimeView).CEL	A8183_(PrimeView).CEL	A8186_(PrimeView).CEL	W221_(PrimeView).CEL	P-value	Fold change	Log Fold change	Absolute Fold change	Regulation	Gene Symbol	Entrez Gene	Gene Ontology Biological Process	Gene Ontology Cellular Component	Gene Ontology Molecular Function	Alignments
11731428_a_at	-1.53546	-0.981012	-0.991203	-1.65426	-1.35149	-1.74086	-0.755594	3.1602	-0.37378	-0.918141	3.23749	-1.12677	5.03624	0	0.0182384	-5.95877	-2.57502	5.95877	down	CYP3A4	1576	0006629 // lipid metabolic process // traceable author statement /// 0006706 // steroid catabolic process // inferred from mutant phenotype /// 0006805 // xenobiotic metabolic process // traceable author statement /// 0008202 // steroid metabolic process // inferred from mutant phenotype /// 0008209 // androgen metabolic process // traceable author statement /// 0009822 // alkaloid catabolic proc…	0005624 // membrane fraction // traceable author statement /// 0005737 // cytoplasm // inferred from direct assay /// 0005783 // endoplasmic reticulum // inferred from electronic annotation /// 0005789 // endoplasmic reticulum membrane // traceable author statement /// 0005789 // endoplasmic reticulum membrane // inferred from electronic annotation /// 0005792 // microsome // inferred from direct…	0004497 // monooxygenase activity // inferred from direct assay /// 0004497 // monooxygenase activity // inferred from sequence or structural similarity /// 0004497 // monooxygenase activity // inferred from electronic annotation /// 0004497 // monooxygenase activity // traceable author statement /// 0005496 // steroid binding // inferred from direct assay /// 0005506 // iron ion binding // infer…	chr7:99354586-99381924 (-) // 89.15 // q22.1
11720528_at	-0.968618	-0.2111	-0.70414	-1.02774	0.204898	1.04713	0	0.137306	1.19249	1.24785	1.65425	0.207304	1.20532	0.410586	0.00986238	-2.14667	-1.1021	2.14667	down	LTBP2	4053	0006605 // protein targeting // traceable author statement /// 0007179 // transforming growth factor beta receptor signaling pathway // traceable author statement /// 0009306 // protein secretion // traceable author statement	0005576 // extracellular region // inferred from electronic annotation /// 0005578 // proteinaceous extracellular matrix // traceable author statement /// 0005615 // extracellular space // inferred from direct assay /// 0031012 // extracellular matrix // inferred from direct assay	0005509 // calcium ion binding // inferred from electronic annotation /// 0008201 // heparin binding // inferred from electronic annotation /// 0019838 // growth factor binding // inferred from electronic annotation	chr14:74964885-75079177 (-) // 89.79 // q24.3
11732858_a_at	-0.479995	0.531188	0.040813	-1.62597	-0.953712	-0.088748	-0.540757	-0.116829	1.05651	1.11414	1.2326	-0.935314	1.50303	0	0.0402772	-1.99433	-0.995905	1.99433	down	GPR124	25960	0001525 // angiogenesis // inferred from electronic annotation /// 0002040 // sprouting angiogenesis // inferred from sequence or structural similarity /// 0002040 // sprouting angiogenesis // inferred from electronic annotation /// 0007165 // signal transduction // inferred from electronic annotation /// 0007166 // cell surface receptor signaling pathway // inferred from electronic annotation //…	0005886 // plasma membrane // inferred from electronic annotation /// 0016020 // membrane // inferred from electronic annotation /// 0016021 // integral to membrane // inferred from electronic annotation /// 0016021 // integral to membrane // traceable author statement	0004871 // signal transducer activity // inferred from electronic annotation /// 0004872 // receptor activity // inferred from electronic annotation /// 0004888 // transmembrane signaling receptor activity // inferred from electronic annotation /// 0004930 // G-protein coupled receptor activity // inferred from electronic annotation /// 0004930 // G-protein coupled receptor activity // traceable …	chr8:37654423-37702217 (+) // 96.63 // p11.23
11720748_a_at	-0.21567	-0.196687	0	-0.656614	-0.52419	-0.0736146	-0.77619	-0.0441618	0.632477	-0.294532	0.783601	-0.428176	1.58807	-0.127487	0.0498004	-1.5696	-0.650394	1.5696	down	LTBP4	8425	0001558 // regulation of cell growth // traceable author statement /// 0006457 // protein folding // traceable author statement /// 0007179 // transforming growth factor beta receptor signaling pathway // inferred from electronic annotation /// 0007275 // multicellular organismal development // traceable author statement /// 0016049 // cell growth // non-traceable author statement /// 0016049 // …	0005576 // extracellular region // inferred from electronic annotation /// 0005578 // proteinaceous extracellular matrix // inferred from direct assay /// 0005578 // proteinaceous extracellular matrix // inferred from electronic annotation /// 0005615 // extracellular space // inferred from direct assay /// 0031012 // extracellular matrix // inferred from direct assay	0005024 // transforming growth factor beta-activated receptor activity // non-traceable author statement /// 0005178 // integrin binding // non-traceable author statement /// 0005509 // calcium ion binding // non-traceable author statement /// 0005509 // calcium ion binding // inferred from electronic annotation /// 0005509 // calcium ion binding // traceable author statement /// 0005515 // prote…	chr19:41103140-41135723 (+) // 95.21 // q13.2
11740294_a_at	-0.691158	-0.0618286	-0.265084	-1.20467	-0.730557	0.101146	-0.184908	0	1.18678	0.714144	0.422462	-0.242158	0.631108	0.296289	0.0046889	-1.81966	-0.863669	1.81966	down	PRKG1	5592	0001764 // neuron migration // inferred from electronic annotation /// 0006468 // protein phosphorylation // traceable author statement /// 0006468 // protein phosphorylation // inferred from electronic annotation /// 0007165 // signal transduction // inferred from electronic annotation /// 0007165 // signal transduction // traceable author statement /// 0007596 // blood coagulation // traceable …	0005737 // cytoplasm // inferred from direct assay /// 0005737 // cytoplasm // inferred from electronic annotation /// 0005794 // Golgi apparatus // inferred from electronic annotation /// 0005829 // cytosol // traceable author statement /// 0005886 // plasma membrane // inferred from direct assay /// 0005886 // plasma membrane // inferred from electronic annotation	0000166 // nucleotide binding // inferred from electronic annotation /// 0003824 // catalytic activity // inferred from electronic annotation /// 0004672 // protein kinase activity // inferred from electronic annotation /// 0004674 // protein serine/threonine kinase activity // inferred from electronic annotation /// 0004692 // cGMP-dependent protein kinase activity // inferred from direct assay …	chr10:52833889-54055274 (+) // 97.39 // q11.23
11753736_s_at	-0.547557	-0.203241	-0.832228	-1.90244	-1.19464	-1.06875	-0.19038	0.431633	-0.895536	0	1.82307	-0.413885	1.93721	-0.512815	0.0309952	-2.27677	-1.18699	2.27677	down	MT1P3	140851 /// 4498 /// 4499	0045926 // negative regulation of growth // inferred from sequence or structural similarity /// 0071294 // cellular response to zinc ion // inferred from sequence or structural similarity	0005634 // nucleus // inferred from sequence or structural similarity /// 0005737 // cytoplasm // inferred from sequence or structural similarity /// 0048471 // perinuclear region of cytoplasm // inferred from sequence or structural similarity	0008270 // zinc ion binding // inferred from sequence or structural similarity /// 0046872 // metal ion binding // inferred from electronic annotation	chr16:56669650-56670998 (+) // 100.0 // q12.2
11729385_at	-0.882026	-0.776601	-1.0447	-1.34145	-0.93221	-0.953281	-0.758219	-0.3182	0.077548	0	0.767509	-1.12855	0.517922	-0.309081	0.00330668	-1.86526	-0.899377	1.86526	down	FOXF1	2294	0000122 // negative regulation of transcription from RNA polymerase II promoter // inferred from electronic annotation /// 0001568 // blood vessel development // inferred from mutant phenotype /// 0001570 // vasculogenesis // inferred from electronic annotation /// 0001701 // in utero embryonic development // inferred from mutant phenotype /// 0001701 // in utero embryonic development // inferred…	0005634 // nucleus // inferred by curator /// 0005634 // nucleus // inferred from electronic annotation /// 0005634 // nucleus // traceable author statement /// 0005667 // transcription factor complex // not recorded /// 0005667 // transcription factor complex // traceable author statement	0003677 // DNA binding // inferred from direct assay /// 0003677 // DNA binding // inferred from electronic annotation /// 0003690 // double-stranded DNA binding // not recorded /// 0003700 // sequence-specific DNA binding transcription factor activity // inferred from electronic annotation /// 0003705 // RNA polymerase II distal enhancer sequence-specific DNA binding transcription factor activit…	chr16:86544123-86548070 (+) // 92.99 // q24.1
11719162_a_at	-2.29599	-2.47889	-1.06935	-2.3645	-1.1489	-2.77099	0	0.297988	-0.990196	-1.67631	0.0698576	-1.2931	1.3187	-0.360664	0.0289831	-2.56048	-1.35641	2.56048	down	GPT2	84706	0006103 // 2-oxoglutarate metabolic process // inferred from direct assay /// 0008152 // metabolic process // inferred from electronic annotation /// 0008652 // cellular amino acid biosynthetic process // traceable author statement /// 0009058 // biosynthetic process // inferred from electronic annotation /// 0034641 // cellular nitrogen compound metabolic process // traceable author statement //…	0005739 // mitochondrion // inferred from electronic annotation /// 0005759 // mitochondrial matrix // traceable author statement	0003824 // catalytic activity // inferred from electronic annotation /// 0004021 // L-alanine:2-oxoglutarate aminotransferase activity // not recorded /// 0004021 // L-alanine:2-oxoglutarate aminotransferase activity // inferred from direct assay /// 0004021 // L-alanine:2-oxoglutarate aminotransferase activity // inferred from electronic annotation /// 0008483 // transaminase activity // inferre…	chr16:46918289-46965201 (+) // 96.75 // q11.2
11727893_at	-0.767812	-0.592623	-1.17298	-0.726748	-1.01906	-0.109044	-1.23493	-0.110114	0.914185	0	1.84451	-1.26325	0.101064	-0.476305	0.0368383	-1.92868	-0.947612	1.92868	down	PRELP	5549	0001501 // skeletal system development // traceable author statement /// 0007569 // cell aging // inferred from electronic annotation	0005576 // extracellular region // inferred from electronic annotation /// 0005578 // proteinaceous extracellular matrix // inferred from electronic annotation /// 0005578 // proteinaceous extracellular matrix // traceable author statement /// 0031012 // extracellular matrix // inferred from direct assay /// 0031012 // extracellular matrix // inferred from sequence or structural similarity	0005201 // extracellular matrix structural constituent // traceable author statement /// 0008201 // heparin binding // inferred from electronic annotation	chr1:203444882-203460427 (+) // 73.73 // q32.1
11754095_a_at	-0.440099	0.166089	-0.99652	-0.676378	-1.14115	0.0955138	-0.265531	0	0.943648	1.34311	0.718328	-0.809685	0.652568	0.580325	0.012782	-1.93884	-0.955197	1.93884	down	TAGLN	6876	0007517 // muscle organ development // inferred from electronic annotation /// 0007517 // muscle organ development // traceable author statement	0005737 // cytoplasm // inferred from electronic annotation	0003779 // actin binding // inferred from electronic annotation	chr11:117073717-117075214 (+) // 94.84 // q23.3
11751909_at	-0.21534	-0.488157	-0.189135	-0.742924	-0.691718	-0.812417	-0.452529	0.672664	0	-0.225286	1.16981	-0.467751	0.9842	-0.417349	0.0174724	-1.69156	-0.758358	1.69156	down	LAMC3	10319	0000904 // cell morphogenesis involved in differentiation // inferred from electronic annotation /// 0007155 // cell adhesion // inferred from electronic annotation /// 0007601 // visual perception // inferred from electronic annotation /// 0014002 // astrocyte development // inferred from electronic annotation /// 0060041 // retina development in camera-type eye // inferred from electronic annot…	0005576 // extracellular region // traceable author statement /// 0005576 // extracellular region // inferred from electronic annotation /// 0005578 // proteinaceous extracellular matrix // traceable author statement /// 0005578 // proteinaceous extracellular matrix // inferred from electronic annotation /// 0005604 // basement membrane // inferred from electronic annotation /// 0016020 // membra…	0005198 // structural molecule activity // traceable author statement	chr9:133884503-133967481 (+) // 97.88 // q34.12
11756068_a_at	-0.563527	-0.199158	0.00704908	-0.146961	-1.0488	-0.564838	-0.476513	0	0.90029	0.968621	1.24125	-0.626397	1.13688	1.11731	0.00308928	-2.15007	-1.10439	2.15007	down	BACE2	25825	0006508 // proteolysis // non-traceable author statement /// 0006508 // proteolysis // inferred from electronic annotation /// 0006509 // membrane protein ectodomain proteolysis // inferred from direct assay /// 0006509 // membrane protein ectodomain proteolysis // inferred from electronic annotation /// 0016486 // peptide hormone processing // non-traceable author statement /// 0042985 // negati…	0005768 // endosome // inferred from electronic annotation /// 0005783 // endoplasmic reticulum // inferred from electronic annotation /// 0005794 // Golgi apparatus // inferred from direct assay /// 0005794 // Golgi apparatus // inferred from electronic annotation /// 0009986 // cell surface // inferred from electronic annotation /// 0016020 // membrane // inferred from electronic annotation ///…	0004190 // aspartic-type endopeptidase activity // inferred from direct assay /// 0004190 // aspartic-type endopeptidase activity // inferred from electronic annotation /// 0008233 // peptidase activity // inferred from electronic annotation /// 0016787 // hydrolase activity // inferred from electronic annotation	chr21:42617884-42647465 (+) // 100.0 // q22.3
11747053_a_at	-2.33276	-2.52239	-2.26246	-3.31337	-2.90939	-0.771195	0	0.993772	-0.0568542	-1.13888	0.165519	-2.11232	0.783554	-0.473982	0.0140237	-3.37104	-1.75319	3.37104	down	BHMT	635	0000096 // sulfur amino acid metabolic process // traceable author statement /// 0006479 // protein methylation // non-traceable author statement /// 0006479 // protein methylation // inferred from electronic annotation /// 0006579 // betaine catabolic process // inferred from electronic annotation /// 0009086 // methionine biosynthetic process // inferred from electronic annotation /// 0032259 /…	0005737 // cytoplasm // inferred from direct assay /// 0005737 // cytoplasm // inferred from electronic annotation /// 0005829 // cytosol // traceable author statement /// 0043234 // protein complex // inferred from electronic annotation	0008168 // methyltransferase activity // inferred from electronic annotation /// 0008270 // zinc ion binding // inferred from electronic annotation /// 0008898 // homocysteine S-methyltransferase activity // inferred from electronic annotation /// 0008898 // homocysteine S-methyltransferase activity // traceable author statement /// 0016740 // transferase activity // inferred from electronic anno…	chr5:78407631-78427215 (+) // 98.36 // q14.1
11725778_a_at	-0.865226	-0.491413	-0.0926132	-0.489783	-0.505194	-0.693605	-0.0823636	-0.475617	-0.174901	0.0172668	0.613387	-0.252413	0.591826	0	0.0213032	-1.41979	-0.505678	1.41979	down	PRDM2	7799	0006351 // transcription, DNA-dependent // inferred from electronic annotation /// 0006355 // regulation of transcription, DNA-dependent // inferred from electronic annotation /// 0006355 // regulation of transcription, DNA-dependent // non-traceable author statement /// 0032259 // methylation // inferred from electronic annotation /// 0032355 // response to estradiol stimulus // inferred from el…	0005622 // intracellular // inferred from electronic annotation /// 0005634 // nucleus // inferred from direct assay /// 0005634 // nucleus // non-traceable author statement /// 0005634 // nucleus // inferred from electronic annotation /// 0005794 // Golgi apparatus // inferred from direct assay	0003676 // nucleic acid binding // inferred from electronic annotation /// 0003677 // DNA binding // inferred from electronic annotation /// 0003700 // sequence-specific DNA binding transcription factor activity // non-traceable author statement /// 0008168 // methyltransferase activity // inferred from electronic annotation /// 0008270 // zinc ion binding // inferred from electronic annotation /…	chr1:14031108-14151574 (+) // 96.38 // p36.21
11730504_at	0.12454	-0.473303	-0.224547	-0.397244	-0.661901	-0.721711	-0.416195	-0.068821	-0.292096	0.326159	0.350888	-0.427455	0.30509	-0.265059	0.0379469	-1.30639	-0.385581	1.30639	down	ADAMTS2	9509	0006508 // proteolysis // inferred from electronic annotation /// 0007283 // spermatogenesis // inferred from electronic annotation /// 0016485 // protein processing // inferred from electronic annotation /// 0030199 // collagen fibril organization // inferred from electronic annotation /// 0030324 // lung development // inferred from electronic annotation /// 0030574 // collagen catabolic proces…	0005576 // extracellular region // inferred from electronic annotation /// 0005578 // proteinaceous extracellular matrix // inferred from electronic annotation /// 0031012 // extracellular matrix // inferred from electronic annotation	0004222 // metalloendopeptidase activity // inferred from electronic annotation /// 0004222 // metalloendopeptidase activity // traceable author statement /// 0008233 // peptidase activity // inferred from electronic annotation /// 0008237 // metallopeptidase activity // traceable author statement /// 0008237 // metallopeptidase activity // inferred from electronic annotation /// 0008270 // zinc …	chr5:178540737-178772329 (-) // 98.2 // q35.3
11727843_a_at	0.136825	-0.500025	-0.244633	-0.44629	-0.0602694	-0.855915	-0.381307	0.233399	-0.00270557	1.11552	0.398031	0.310239	-0.0586925	0.173006	0.00548175	-1.56458	-0.645773	1.56458	down	SLC11A1	6556	0000060 // protein import into nucleus, translocation // inferred from electronic annotation /// 0001818 // negative regulation of cytokine production // inferred from sequence or structural similarity /// 0001818 // negative regulation of cytokine production // inferred from electronic annotation /// 0001819 // positive regulation of cytokine production // inferred from sequence or structural si…	0005764 // lysosome // inferred from sequence or structural similarity /// 0005764 // lysosome // inferred from electronic annotation /// 0005770 // late endosome // inferred from sequence or structural similarity /// 0005770 // late endosome // inferred from electronic annotation /// 0005773 // vacuole // inferred from electronic annotation /// 0005886 // plasma membrane // inferred from mutant …	0005215 // transporter activity // inferred from electronic annotation /// 0005384 // manganese ion transmembrane transporter activity // inferred from sequence or structural similarity /// 0005384 // manganese ion transmembrane transporter activity // inferred from electronic annotation /// 0042803 // protein homodimerization activity // inferred from direct assay /// 0046915 // transition metal…	chr2:219246488-219261616 (+) // 82.96 // q35
11724243_at	-0.837054	0	-0.589303	-0.1829	-1.2206	-0.413618	0.124386	-0.103088	0.918518	0.279476	0.327571	-0.80971	0.0749812	0.914516	0.0385077	-1.59602	-0.674478	1.59602	down	TCF4	6925	0000122 // negative regulation of transcription from RNA polymerase II promoter // inferred from electronic annotation /// 0006351 // transcription, DNA-dependent // inferred from electronic annotation /// 0006352 // transcription initiation, DNA-dependent // inferred from sequence or structural similarity /// 0006355 // regulation of transcription, DNA-dependent // inferred from electronic annot…	0005634 // nucleus // inferred from direct assay /// 0005634 // nucleus // inferred from electronic annotation /// 0005667 // transcription factor complex // inferred from sequence or structural similarity /// 0005667 // transcription factor complex // inferred from electronic annotation	0000978 // RNA polymerase II core promoter proximal region sequence-specific DNA binding // inferred from sequence or structural similarity /// 0001011 // sequence-specific DNA binding RNA polymerase recruiting transcription factor activity // inferred from sequence or structural similarity /// 0001077 // RNA polymerase II core promoter proximal region sequence-specific DNA binding transcription …	chr18:52889564-53255860 (-) // 95.08 // q21.2
11723616_a_at	0.556774	0.358524	-0.696542	-0.120484	-0.369273	-0.812542	-0.791733	0.898109	0.740727	-0.0541949	1.04856	-0.337608	0.0273504	0.803973	0.0326895	-1.64103	-0.714599	1.64103	down	PLTP	5360	0006629 // lipid metabolic process // traceable author statement /// 0006810 // transport // inferred from electronic annotation /// 0006869 // lipid transport // inferred from electronic annotation /// 0010189 // vitamin E biosynthetic process // inferred from electronic annotation /// 0030317 // sperm motility // inferred from electronic annotation	0005576 // extracellular region // inferred from electronic annotation /// 0005576 // extracellular region // traceable author statement	0008289 // lipid binding // inferred from electronic annotation	chr20:44527398-44540829 (-) // 97.78 // q13.12
11755866_a_at	-0.294017	-0.484204	-0.605236	-0.836968	-0.6405	-0.331087	-0.0885694	0	-0.0578172	1.32157	2.17492	-0.339896	2.36002	-0.146656	0.0184955	-2.34166	-1.22753	2.34166	down	OLFM1	10439	0007275 // multicellular organismal development // inferred from electronic annotation /// 0007399 // nervous system development // traceable author statement /// 0051259 // protein oligomerization // inferred from electronic annotation	0005615 // extracellular space // inferred from electronic annotation /// 0005783 // endoplasmic reticulum // inferred from electronic annotation /// 0005788 // endoplasmic reticulum lumen // inferred from electronic annotation	0005515 // protein binding // inferred from physical interaction	chr9:137979105-138013023 (+) // 99.88 // q34.3
11732321_a_at	-0.780617	-0.796326	0.0726037	-0.996972	-0.743453	0.288713	-0.550811	-0.230524	0.731202	0.42319	0.754516	-1.11499	1.3518	0.0204563	0.0490715	-1.71416	-0.777502	1.71416	down	PLAT	5327	0001666 // response to hypoxia // inferred from electronic annotation /// 0006464 // cellular protein modification process // traceable author statement /// 0006508 // proteolysis // inferred from electronic annotation /// 0006508 // proteolysis // traceable author statement /// 0007596 // blood coagulation // traceable author statement /// 0014909 // smooth muscle cell migration // inferred from…	0005576 // extracellular region // traceable author statement /// 0005576 // extracellular region // inferred from electronic annotation /// 0005615 // extracellular space // inferred from electronic annotation /// 0005737 // cytoplasm // inferred from direct assay /// 0005737 // cytoplasm // inferred from electronic annotation /// 0009986 // cell surface // inferred from direct assay /// 0030141…	0003824 // catalytic activity // inferred from electronic annotation /// 0004252 // serine-type endopeptidase activity // inferred from direct assay /// 0004252 // serine-type endopeptidase activity // traceable author statement /// 0004252 // serine-type endopeptidase activity // inferred from electronic annotation /// 0005515 // protein binding // inferred from physical interaction /// 0008233 …	chr8:42032235-42065194 (-) // 99.41 // p11.21
11735166_x_at	-0.492236	-0.161457	-0.766151	-0.603539	-0.857204	0	-0.578942	-0.121895	0.596329	0.0180297	0.138338	-0.538112	0.403686	-0.633439	0.0417112	-1.38957	-0.474638	1.38957	down	OSBPL5	114879	0006810 // transport // inferred from electronic annotation /// 0006869 // lipid transport // inferred from electronic annotation /// 0006893 // Golgi to plasma membrane transport // non-traceable author statement /// 0008203 // cholesterol metabolic process // non-traceable author statement /// 0030301 // cholesterol transport // non-traceable author statement	0005783 // endoplasmic reticulum // inferred from electronic annotation /// 0005789 // endoplasmic reticulum membrane // inferred from electronic annotation /// 0005829 // cytosol // non-traceable author statement /// 0016020 // membrane // inferred from electronic annotation /// 0016021 // integral to membrane // inferred from electronic annotation	0005543 // phospholipid binding // inferred from electronic annotation /// 0008142 // oxysterol binding // non-traceable author statement /// 0008289 // lipid binding // inferred from electronic annotation	chr11:3108345-3186582 (-) // 97.89 // p15.4
11733725_a_at	-1.05874	0.397515	-1.79295	-2.47425	-1.20779	-1.59715	-0.4327	-0.0158768	0	-0.721442	0.243091	-0.648672	0.356733	-0.423301	0.0255116	-1.99142	-0.993799	1.99142	down	CFB	629	0006508 // proteolysis // inferred from electronic annotation /// 0006956 // complement activation // traceable author statement /// 0006956 // complement activation // inferred from electronic annotation /// 0006957 // complement activation, alternative pathway // non-traceable author statement /// 0006957 // complement activation, alternative pathway // traceable author statement /// 0006957 //…	0005576 // extracellular region // traceable author statement /// 0005576 // extracellular region // inferred from electronic annotation /// 0005886 // plasma membrane // traceable author statement	0001848 // complement binding // traceable author statement /// 0003824 // catalytic activity // inferred from electronic annotation /// 0004252 // serine-type endopeptidase activity // traceable author statement /// 0004252 // serine-type endopeptidase activity // inferred from electronic annotation /// 0008233 // peptidase activity // inferred from electronic annotation /// 0008236 // serine-ty…	chr6:31913362-31919857 (+) // 98.9 // p21.33
11755100_a_at	-0.359235	-0.13884	-0.161124	-0.699306	-0.292401	0.760615	-0.504788	0.0667543	0.837694	0.799022	0.961412	-0.213717	0.61197	0.167841	0.0195762	-1.58103	-0.660865	1.58103	down	COL16A1	1307	0007155 // cell adhesion // inferred from direct assay /// 0007155 // cell adhesion // inferred from electronic annotation /// 0007229 // integrin-mediated signaling pathway // traceable author statement /// 0007565 // female pregnancy // traceable author statement /// 0071230 // cellular response to amino acid stimulus // inferred from electronic annotation	0005576 // extracellular region // inferred from electronic annotation /// 0005578 // proteinaceous extracellular matrix // inferred from electronic annotation /// 0005581 // collagen // inferred from electronic annotation /// 0005597 // collagen type XVI // traceable author statement	0005178 // integrin binding // inferred from direct assay /// 0005515 // protein binding // inferred from physical interaction	chr1:32118101-32164145 (-) // 98.37 // p35.2
11729869_a_at	-1.06788	-1.08421	-0.40028	-0.943609	-0.884592	-0.451047	-1.27335	-0.764753	0.0536208	0.976205	0.738835	-1.03341	0.91161	0.0937719	0.00940293	-2.01608	-1.01155	2.01608	down	EMILIN1	11117	0007155 // cell adhesion // inferred from electronic annotation /// 0007155 // cell adhesion // traceable author statement /// 0010811 // positive regulation of cell-substrate adhesion // inferred from electronic annotation /// 0030198 // extracellular matrix organization // inferred from electronic annotation	0005576 // extracellular region // inferred from electronic annotation /// 0005578 // proteinaceous extracellular matrix // inferred from electronic annotation /// 0005581 // collagen // inferred from electronic annotation /// 0031012 // extracellular matrix // inferred from direct assay	0005515 // protein binding // inferred from physical interaction /// 0030023 // extracellular matrix constituent conferring elasticity // inferred from electronic annotation /// 0042802 // identical protein binding // inferred from electronic annotation	chr2:27301503-27309263 (+) // 96.34 // p23.3
11754429_a_at	-1.34077	-1.23149	-0.791121	-1.1622	-1.47697	-0.836951	-1.56885	-1.15902	0	0.626398	1.56506	-1.23966	1.17698	-0.643664	0.0145726	-2.37475	-1.24778	2.37475	down	LAMA2	3908	0007155 // cell adhesion // inferred from electronic annotation /// 0007517 // muscle organ development // traceable author statement /// 0030155 // regulation of cell adhesion // inferred from electronic annotation /// 0030334 // regulation of cell migration // inferred from electronic annotation /// 0032224 // positive regulation of synaptic transmission, cholinergic // inferred from electronic…	0005576 // extracellular region // traceable author statement /// 0005576 // extracellular region // inferred from electronic annotation /// 0005578 // proteinaceous extracellular matrix // inferred from electronic annotation /// 0005604 // basement membrane // inferred from direct assay /// 0005604 // basement membrane // inferred from electronic annotation /// 0005604 // basement membrane // tr…	0005102 // receptor binding // inferred from electronic annotation /// 0005198 // structural molecule activity // traceable author statement	chr6:129834405-129837714 (+) // 91.12 // q22.33
11756254_a_at	-0.643316	-0.195967	-0.456426	-0.954369	-0.777709	-0.838991	-0.595431	-0.0552397	0.432218	0	0.4825	-0.653214	0.821656	-0.366094	0.00560994	-1.66095	-0.732005	1.66095	down	GGT5	2687	0006520 // cellular amino acid metabolic process // traceable author statement /// 0006692 // prostanoid metabolic process // traceable author statement /// 0006749 // glutathione metabolic process // traceable author statement /// 0006749 // glutathione metabolic process // inferred from electronic annotation /// 0006750 // glutathione biosynthetic process // inferred from electronic annotation …	0005886 // plasma membrane // traceable author statement /// 0016020 // membrane // inferred from electronic annotation /// 0016021 // integral to membrane // inferred from electronic annotation /// 0016021 // integral to membrane // traceable author statement /// 0031362 // anchored to external side of plasma membrane // traceable author statement	0003840 // gamma-glutamyltransferase activity // traceable author statement /// 0003840 // gamma-glutamyltransferase activity // inferred from electronic annotation /// 0016740 // transferase activity // inferred from electronic annotation /// 0016746 // transferase activity, transferring acyl groups // inferred from electronic annotation /// 0016787 // hydrolase activity // inferred from electro…	chr22:24615621-24641040 (-) // 86.69 // q11.23
11723441_a_at	-0.27072	0.54635	-0.459442	-0.401382	-0.667836	-0.266166	-0.204693	0.105024	0.633216	0.192544	0	-0.2642	0.338997	0.243057	0.0353989	-1.34224	-0.424647	1.34224	down	EPHA4	2043	0006468 // protein phosphorylation // inferred from electronic annotation /// 0007155 // cell adhesion // inferred from electronic annotation /// 0007169 // transmembrane receptor protein tyrosine kinase signaling pathway // inferred from electronic annotation /// 0007275 // multicellular organismal development // inferred from electronic annotation /// 0007399 // nervous system development // in…	0005737 // cytoplasm // inferred from sequence or structural similarity /// 0005768 // endosome // inferred from electronic annotation /// 0005769 // early endosome // inferred from electronic annotation /// 0005886 // plasma membrane // inferred from electronic annotation /// 0005887 // integral to plasma membrane // inferred from sequence or structural similarity /// 0005887 // integral to plas…	0000166 // nucleotide binding // inferred from electronic annotation /// 0004672 // protein kinase activity // inferred from direct assay /// 0004672 // protein kinase activity // inferred from electronic annotation /// 0004713 // protein tyrosine kinase activity // inferred from electronic annotation /// 0004714 // transmembrane receptor protein tyrosine kinase activity // inferred from electron…	chr2:222282754-222438922 (-) // 98.45 // q36.1
11730596_a_at	-2.65353	-1.93951	-1.5545	-2.66583	-2.34086	-2.87822	-2.43657	2.08116	0	-2.21946	0	-2.09251	2.60405	-2.76942	0.0312397	-4.02895	-2.01041	4.02895	down	NR1I3	9970	0006351 // transcription, DNA-dependent // inferred from electronic annotation /// 0006355 // regulation of transcription, DNA-dependent // traceable author statement /// 0006355 // regulation of transcription, DNA-dependent // inferred from electronic annotation /// 0006367 // transcription initiation from RNA polymerase II promoter // traceable author statement /// 0007165 // signal transductio…	0005634 // nucleus // inferred from electronic annotation /// 0005634 // nucleus // inferred from sequence or structural similarity /// 0005654 // nucleoplasm // traceable author statement /// 0005737 // cytoplasm // inferred from sequence or structural similarity /// 0005737 // cytoplasm // inferred from electronic annotation /// 0005829 // cytosol // inferred from electronic annotation /// 0005…	0003677 // DNA binding // traceable author statement /// 0003677 // DNA binding // inferred from electronic annotation /// 0003700 // sequence-specific DNA binding transcription factor activity // inferred from electronic annotation /// 0003700 // sequence-specific DNA binding transcription factor activity // traceable author statement /// 0003707 // steroid hormone receptor activity // inferred …	chr1:161199457-161208000 (-) // 98.31 // q23.3
11735150_x_at	-0.385253	-0.486396	-0.138131	0.0371127	-0.510537	0.055572	-0.413724	-0.28322	0.969542	0.159828	0.506157	-0.143734	0.323648	-0.10243	0.0294254	-1.38253	-0.467307	1.38253	down	NXPE3	91775		0005576 // extracellular region // inferred from electronic annotation		chr3:101498285-101547507 (+) // 80.86 // q12.3
11755671_a_at	-0.890618	-0.25712	-0.700555	0	-1.44748	-0.949588	-0.0829291	-0.517408	0.215289	0.336476	1.20863	-1.11489	0.815388	0.189011	0.0489469	-1.71726	-0.780112	1.71726	down	SYTL2	54843	0006810 // transport // inferred from electronic annotation /// 0006886 // intracellular protein transport // inferred from electronic annotation /// 0006887 // exocytosis // inferred from direct assay /// 0006887 // exocytosis // inferred from electronic annotation /// 0006904 // vesicle docking involved in exocytosis // inferred from direct assay /// 0010923 // negative regulation of phosphatas…	0005624 // membrane fraction // inferred from sequence or structural similarity /// 0005624 // membrane fraction // inferred from electronic annotation /// 0005634 // nucleus // inferred from direct assay /// 0005737 // cytoplasm // inferred from direct assay /// 0005737 // cytoplasm // inferred from electronic annotation /// 0005794 // Golgi apparatus // inferred from direct assay /// 0005886 //…	0001786 // phosphatidylserine binding // inferred from mutant phenotype /// 0005215 // transporter activity // inferred from electronic annotation /// 0005515 // protein binding // inferred from physical interaction /// 0005546 // phosphatidylinositol-4,5-bisphosphate binding // inferred from mutant phenotype /// 0017137 // Rab GTPase binding // inferred from electronic annotation /// 0019902 // …	chr11:85405768-85435756 (-) // 99.79 // q14.1
11732432_a_at	-2.09183	-0.803274	0	-1.28006	-0.549488	-1.00654	-0.3757	-0.0550694	0.030077	-0.0404944	0.294435	-0.449818	0.534315	0.0835061	0.00647656	-1.90411	-0.92912	1.90411	down	GK	2710	0005975 // carbohydrate metabolic process // inferred from electronic annotation /// 0006071 // glycerol metabolic process // inferred from mutant phenotype /// 0006071 // glycerol metabolic process // non-traceable author statement /// 0006071 // glycerol metabolic process // inferred from electronic annotation /// 0006072 // glycerol-3-phosphate metabolic process // inferred from electronic ann…	0005737 // cytoplasm // non-traceable author statement /// 0005737 // cytoplasm // inferred from electronic annotation /// 0005739 // mitochondrion // inferred from electronic annotation /// 0005741 // mitochondrial outer membrane // non-traceable author statement /// 0005741 // mitochondrial outer membrane // inferred from electronic annotation /// 0005829 // cytosol // traceable author statemen…	0000166 // nucleotide binding // inferred from electronic annotation /// 0004370 // glycerol kinase activity // inferred from mutant phenotype /// 0004370 // glycerol kinase activity // non-traceable author statement /// 0004370 // glycerol kinase activity // inferred from electronic annotation /// 0005515 // protein binding // inferred from physical interaction /// 0005524 // ATP binding // infe…	chrX:30671475-30748908 (+) // 96.57 // p21.2
11721805_at	-0.324068	0.0392637	-0.674022	0.273657	-0.61592	-0.96419	-0.301665	-0.141091	-0.117203	0.156237	0.577088	-0.377684	0.268328	0.179142	0.0467584	-1.36088	-0.444538	1.36088	down	KLF2	10365	0000902 // cell morphogenesis // inferred from electronic annotation /// 0001701 // in utero embryonic development // inferred from electronic annotation /// 0006351 // transcription, DNA-dependent // inferred from electronic annotation /// 0006355 // regulation of transcription, DNA-dependent // inferred from electronic annotation /// 0032715 // negative regulation of interleukin-6 production //…	0005622 // intracellular // inferred from electronic annotation /// 0005634 // nucleus // non-traceable author statement /// 0005634 // nucleus // inferred from electronic annotation	0003676 // nucleic acid binding // inferred from electronic annotation /// 0003677 // DNA binding // inferred from electronic annotation /// 0003700 // sequence-specific DNA binding transcription factor activity // non-traceable author statement /// 0003700 // sequence-specific DNA binding transcription factor activity // inferred from electronic annotation /// 0008270 // zinc ion binding // infe…	chr19:16435649-16439053 (+) // 85.77 // p13.11
11722788_a_at	-1.26117	0	-1.59854	-0.697473	-1.49593	-1.01632	-0.806623	-0.767118	-0.00919819	0.0565777	1.26729	-1.12343	1.48761	-0.473933	0.0308709	-2.06313	-1.04484	2.06313	down	ENG	2022	0000122 // negative regulation of transcription from RNA polymerase II promoter // inferred from direct assay /// 0001300 // chronological cell aging // inferred from electronic annotation /// 0001300 // chronological cell aging // inferred from expression pattern /// 0001525 // angiogenesis // inferred from electronic annotation /// 0001569 // patterning of blood vessels // inferred from sequenc…	0005615 // extracellular space // inferred from direct assay /// 0005624 // membrane fraction // inferred from direct assay /// 0005634 // nucleus // inferred from direct assay /// 0005730 // nucleolus // inferred from direct assay /// 0005737 // cytoplasm // inferred from direct assay /// 0009897 // external side of plasma membrane // inferred from direct assay /// 0009986 // cell surface // inf…	0004888 // transmembrane signaling receptor activity // non-traceable author statement /// 0005024 // transforming growth factor beta-activated receptor activity // inferred from direct assay /// 0005072 // transforming growth factor beta receptor, cytoplasmic mediator activity // inferred from direct assay /// 0005114 // type II transforming growth factor beta receptor binding // inferred from p…	chr9:130577164-130617052 (-) // 98.86 // q34.11
11754381_a_at	-0.381539	-0.21137	-0.286772	-0.425241	-0.114588	-0.463548	-0.0634475	0.324619	-0.036315	-0.247684	0.905281	0	0.905281	-0.148124	0.0190861	-1.43531	-0.521366	1.43531	down	TMOD1	7111	0030049 // muscle filament sliding // traceable author statement /// 0030239 // myofibril assembly // inferred from electronic annotation	0005634 // nucleus // inferred from electronic annotation /// 0005737 // cytoplasm // inferred from electronic annotation /// 0005829 // cytosol // traceable author statement /// 0005856 // cytoskeleton // inferred from electronic annotation /// 0008180 // signalosome // inferred from direct assay /// 0016020 // membrane // inferred from electronic annotation /// 0030016 // myofibril // inferred …	0003779 // actin binding // inferred from electronic annotation /// 0005523 // tropomyosin binding // inferred from electronic annotation	chr9:100360658-100364028 (+) // 91.78 // q22.33
11717465_s_at	-1.46485	0.53454	-0.43549	0.706371	-0.845274	-0.258021	-0.457716	-0.488598	1.41129	1.54837	2.08912	-0.608824	2.00593	1.56329	0.0193114	-2.62365	-1.39157	2.62365	down	LXN	56925	0043086 // negative regulation of catalytic activity // inferred from electronic annotation /// 0050965 // detection of temperature stimulus involved in sensory perception of pain // inferred from electronic annotation	0005737 // cytoplasm // inferred from electronic annotation	0004857 // enzyme inhibitor activity // inferred from electronic annotation /// 0008191 // metalloendopeptidase inhibitor activity // inferred from electronic annotation	chr3:158383817-158390482 (-) // 96.82 // q25.32
11743688_at	-0.223967	-0.303064	-0.158173	0	-0.457668	-0.306768	-0.538878	-0.0462866	0.543517	0.170297	0.621509	-0.251734	0.491467	-0.071929	0.00596295	-1.40658	-0.492194	1.40658	down	GLI2	2736	0000122 // negative regulation of transcription from RNA polymerase II promoter // inferred from electronic annotation /// 0000122 // negative regulation of transcription from RNA polymerase II promoter // inferred from mutant phenotype /// 0001501 // skeletal system development // inferred from electronic annotation /// 0001501 // skeletal system development // inferred from sequence or structur…	0005622 // intracellular // inferred from electronic annotation /// 0005624 // membrane fraction // inferred from electronic annotation /// 0005634 // nucleus // inferred from direct assay /// 0005634 // nucleus // inferred from electronic annotation /// 0005737 // cytoplasm // inferred from electronic annotation /// 0005929 // cilium // inferred from electronic annotation /// 0031512 // motile p…	0003676 // nucleic acid binding // inferred from electronic annotation /// 0003677 // DNA binding // inferred from electronic annotation /// 0003682 // chromatin binding // inferred from electronic annotation /// 0003700 // sequence-specific DNA binding transcription factor activity // inferred from direct assay /// 0003700 // sequence-specific DNA binding transcription factor activity // inferre…	chr2:121554865-121750228 (+) // 98.17 // q14.2
11729645_x_at	-0.36805	0.184431	-0.364884	-0.724906	-0.379188	0.295123	-0.50163	-0.21515	1.35945	1.08273	0.719081	-0.725134	0.932911	0	0.0465482	-1.64278	-0.716142	1.64278	down	GPX8	493869	0006979 // response to oxidative stress // inferred from electronic annotation /// 0055114 // oxidation-reduction process // inferred from electronic annotation	0016020 // membrane // inferred from electronic annotation /// 0016021 // integral to membrane // inferred from electronic annotation	0004601 // peroxidase activity // inferred from electronic annotation /// 0004602 // glutathione peroxidase activity // inferred from electronic annotation /// 0016491 // oxidoreductase activity // inferred from electronic annotation	chr5:54455945-54463339 (+) // 83.39 // q11.2
11733687_s_at	0.318129	-0.0867457	-0.222708	-0.940478	-0.191659	-0.366	-0.276375	0.466999	-0.101915	0.26347	0.135093	0	0.278338	0.442307	0.0147704	-1.37965	-0.464304	1.37965	down	STRA6	64220	0001568 // blood vessel development // inferred from mutant phenotype /// 0001822 // kidney development // inferred from mutant phenotype /// 0003184 // pulmonary valve morphogenesis // inferred from mutant phenotype /// 0003281 // ventricular septum development // inferred from mutant phenotype /// 0006810 // transport // inferred from electronic annotation /// 0007507 // heart development // in…	0005886 // plasma membrane // inferred from electronic annotation /// 0016020 // membrane // inferred from electronic annotation /// 0016021 // integral to membrane // inferred from electronic annotation /// 0043234 // protein complex // inferred from direct assay	0004872 // receptor activity // inferred from electronic annotation	chr15:74471809-74501371 (-) // 98.94 // q24.1
11724979_a_at	-0.571556	0.316201	-0.308094	-0.0157559	-0.423452	-0.885553	-0.405706	-0.112893	0	-0.0325274	0.405323	-0.254734	0.722942	0.518684	0.0275994	-1.41993	-0.505816	1.41993	down	DPEP2	64174	0006508 // proteolysis // inferred from electronic annotation /// 0006692 // prostanoid metabolic process // traceable author statement /// 0019370 // leukotriene biosynthetic process // traceable author statement /// 0044281 // small molecule metabolic process // traceable author statement	0005886 // plasma membrane // traceable author statement /// 0016020 // membrane // inferred from electronic annotation /// 0031225 // anchored to membrane // inferred from electronic annotation	0008233 // peptidase activity // inferred from electronic annotation /// 0008235 // metalloexopeptidase activity // inferred from electronic annotation /// 0008237 // metallopeptidase activity // inferred from electronic annotation /// 0008238 // exopeptidase activity // inferred from electronic annotation /// 0008239 // dipeptidyl-peptidase activity // inferred from electronic annotation /// 001…	chr16:68021292-68027160 (-) // 91.69 // q22.1
11759671_s_at	-0.66425	-0.116017	-0.66604	0.119736	-0.630099	0.0240884	-0.618358	-0.40465	0.28215	-0.0777378	0.565603	-0.242605	0.150435	0.0119209	0.0466665	-1.32423	-0.405151	1.32423	down	KCNMA1	3778	0001666 // response to hypoxia // inferred from direct assay /// 0006810 // transport // inferred from electronic annotation /// 0006811 // ion transport // inferred from electronic annotation /// 0006813 // potassium ion transport // inferred from direct assay /// 0006813 // potassium ion transport // inferred from electronic annotation /// 0006970 // response to osmotic stress // inferred from …	0005886 // plasma membrane // traceable author statement /// 0005901 // caveola // inferred from direct assay /// 0008076 // voltage-gated potassium channel complex // inferred from direct assay /// 0008076 // voltage-gated potassium channel complex // inferred from electronic annotation /// 0016020 // membrane // inferred from electronic annotation /// 0016021 // integral to membrane // inferred…	0000166 // nucleotide binding // inferred from electronic annotation /// 0003779 // actin binding // inferred from direct assay /// 0005216 // ion channel activity // inferred from electronic annotation /// 0005244 // voltage-gated ion channel activity // inferred from electronic annotation /// 0005249 // voltage-gated potassium channel activity // inferred from direct assay /// 0005249 // voltag…	chr10:79395956-79397577 (-) // 81.58 // q22.3
11722352_s_at	0	0.995806	-0.328921	-0.693442	-0.897605	0.344805	-0.204499	0.296116	1.58634	1.95566	1.06856	-0.409529	0.661544	0.347443	0.0403844	-1.86422	-0.898571	1.86422	down	ACTA2	59	0006936 // muscle contraction // traceable author statement /// 0008217 // regulation of blood pressure // inferred from electronic annotation /// 0009615 // response to virus // inferred from expression pattern /// 0014829 // vascular smooth muscle contraction // inferred from electronic annotation /// 0072144 // glomerular mesangial cell development // inferred from expression pattern	0005737 // cytoplasm // inferred from direct assay /// 0005737 // cytoplasm // inferred from electronic annotation /// 0005829 // cytosol // traceable author statement /// 0005856 // cytoskeleton // inferred from electronic annotation /// 0015629 // actin cytoskeleton // inferred from electronic annotation /// 0030485 // smooth muscle contractile fiber // inferred from electronic annotation	0000166 // nucleotide binding // inferred from electronic annotation /// 0005524 // ATP binding // inferred from electronic annotation	chr10:90694832-90712529 (-) // 59.19 // q23.31
11729958_at	-0.425021	-0.548062	-0.345905	-0.640969	-0.613831	-0.606728	-0.283524	0.769212	-0.409452	0	0.123477	-0.257617	0.422709	0.509022	0.00214987	-1.5803	-0.660199	1.5803	down	SDK2	54549	0007155 // cell adhesion // inferred from electronic annotation	0016020 // membrane // inferred from electronic annotation /// 0016021 // integral to membrane // inferred from electronic annotation		chr17:71330520-71503738 (-) // 97.02 // q25.1
11719536_at	-0.845895	-0.425402	-0.727575	-1.30708	-1.53452	-0.0338879	-0.813999	0	0.756574	0.510969	0.556202	-1.04104	0.626587	-0.593551	0.0141295	-1.90416	-0.929157	1.90416	down	CPXM2	119587	0006508 // proteolysis // inferred from electronic annotation /// 0007155 // cell adhesion // inferred from electronic annotation	0005576 // extracellular region // inferred from electronic annotation /// 0005615 // extracellular space // inferred from direct assay /// 0031012 // extracellular matrix // inferred from direct assay	0004180 // carboxypeptidase activity // inferred from electronic annotation /// 0004181 // metallocarboxypeptidase activity // inferred from electronic annotation /// 0008270 // zinc ion binding // inferred from electronic annotation	chr10:125505151-125651500 (-) // 94.49 // q26.13
11759799_at	-0.0650837	-0.576472	0.117338	-0.716773	-0.0940688	-0.17368	-0.481898	0.0968475	0.163536	0.0838814	0.34725	0	0.40467	-0.332943	0.0211067	-1.3135	-0.393411	1.3135	down	ZDHHC11	79844		0016020 // membrane // inferred from electronic annotation /// 0016021 // integral to membrane // inferred from electronic annotation	0008270 // zinc ion binding // inferred from electronic annotation /// 0016740 // transferase activity // inferred from electronic annotation /// 0016746 // transferase activity, transferring acyl groups // inferred from electronic annotation /// 0046872 // metal ion binding // inferred from electronic annotation	chr5:839562-840771 (-) // 71.64 // p15.33
11725007_at	-0.402743	-0.00574541	-0.119446	-0.814367	-0.629127	-0.395137	-0.604515	-0.0429287	0.107192	0.203498	0.0744357	-0.164217	0.437162	-0.568489	0.0205171	-1.34827	-0.431105	1.34827	down	DACT3	147906				chr19:47150868-47164395 (-) // 87.63 // q13.32
11718213_a_at	-0.965702	0	-0.801977	-2.8488	-0.358152	-2.16248	-0.273998	0.564476	0.0591831	-0.185791	-0.292046	-0.0607853	0	-0.216698	0.0274549	-2.05612	-1.03992	2.05612	down	SLC27A2	11001	0000038 // very long-chain fatty acid metabolic process // inferred from electronic annotation /// 0001561 // fatty acid alpha-oxidation // inferred from direct assay /// 0001561 // fatty acid alpha-oxidation // traceable author statement /// 0001676 // long-chain fatty acid metabolic process // inferred from direct assay /// 0001676 // long-chain fatty acid metabolic process // inferred from ele…	0005739 // mitochondrion // inferred from electronic annotation /// 0005777 // peroxisome // inferred from electronic annotation /// 0005778 // peroxisomal membrane // inferred from direct assay /// 0005778 // peroxisomal membrane // traceable author statement /// 0005778 // peroxisomal membrane // inferred from electronic annotation /// 0005779 // integral to peroxisomal membrane // inferred fro…	0000166 // nucleotide binding // inferred from electronic annotation /// 0003824 // catalytic activity // inferred from electronic annotation /// 0004467 // long-chain fatty acid-CoA ligase activity // inferred from direct assay /// 0004467 // long-chain fatty acid-CoA ligase activity // inferred from electronic annotation /// 0005102 // receptor binding // inferred from physical interaction /// …	chr15:50474392-50528582 (+) // 98.8 // q21.2
11757586_a_at	-1.5346	-0.147829	-1.03889	-1.62554	-0.966038	-2.14455	0	1.23859	-0.351932	-0.742462	1.55345	-0.556772	2.54404	-0.501787	0.0214628	-2.86807	-1.52008	2.86807	down	SLC27A5	10998	0000038 // very long-chain fatty acid metabolic process // inferred from direct assay /// 0006629 // lipid metabolic process // inferred from electronic annotation /// 0006631 // fatty acid metabolic process // inferred from electronic annotation /// 0006642 // triglyceride mobilization // inferred from electronic annotation /// 0006699 // bile acid biosynthetic process // inferred from direct as…	0005783 // endoplasmic reticulum // inferred from direct assay /// 0005783 // endoplasmic reticulum // inferred from electronic annotation /// 0005789 // endoplasmic reticulum membrane // traceable author statement /// 0005789 // endoplasmic reticulum membrane // inferred from electronic annotation /// 0005792 // microsome // inferred from electronic annotation /// 0009925 // basal plasma membran…	0000166 // nucleotide binding // inferred from electronic annotation /// 0003824 // catalytic activity // inferred from electronic annotation /// 0005524 // ATP binding // inferred from electronic annotation /// 0015245 // fatty acid transporter activity // inferred from electronic annotation /// 0016874 // ligase activity // inferred from electronic annotation /// 0031957 // very long-chain fatt…	chr19:59009702-59010554 (-) // 95.17 // q13.43
11729337_x_at	-0.686589	-0.679998	-0.645713	-0.561538	-0.905747	-0.798686	0.0669112	0	-0.44159	-0.453335	0.995163	-0.359513	1.23358	-0.0886235	0.0273755	-1.65651	-0.72815	1.65651	down	ALPL	249	0001501 // skeletal system development // traceable author statement /// 0003006 // developmental process involved in reproduction // inferred from electronic annotation /// 0008152 // metabolic process // inferred from electronic annotation /// 0016311 // dephosphorylation // inferred from electronic annotation /// 0031214 // biomineral tissue development // inferred from electronic annotation /…	0005615 // extracellular space // inferred from electronic annotation /// 0005886 // plasma membrane // inferred from electronic annotation /// 0016020 // membrane // inferred from electronic annotation /// 0016021 // integral to membrane // inferred from electronic annotation /// 0031225 // anchored to membrane // inferred from electronic annotation	0003824 // catalytic activity // inferred from electronic annotation /// 0004035 // alkaline phosphatase activity // inferred from electronic annotation /// 0016462 // pyrophosphatase activity // inferred from direct assay /// 0016787 // hydrolase activity // inferred from electronic annotation /// 0016791 // phosphatase activity // inferred from electronic annotation /// 0046872 // metal ion bin…	chr1:21880468-21904905 (+) // 90.82 // p36.12
11717978_at	-1.45922	-0.919138	-0.723972	-1.41167	-1.74215	-0.801304	-1.82127	-1.38266	0	0.196775	1.28217	-1.16713	2.27778	-1.29559	0.0437517	-2.38787	-1.25573	2.38787	down	C7	730	0006955 // immune response // inferred from electronic annotation /// 0006956 // complement activation // traceable author statement /// 0006957 // complement activation, alternative pathway // inferred from electronic annotation /// 0006958 // complement activation, classical pathway // inferred from electronic annotation /// 0019835 // cytolysis // inferred from electronic annotation /// 004508…	0005576 // extracellular region // traceable author statement /// 0005576 // extracellular region // inferred from electronic annotation /// 0005579 // membrane attack complex // inferred from electronic annotation /// 0005579 // membrane attack complex // traceable author statement		chr5:40909353-40983041 (+) // 88.96 // p13.1
11729040_at	0.0834956	-0.301844	-0.157287	0	-0.468064	-0.433155	-0.641185	0.158586	0.313349	1.69797	0.373575	-0.0813785	0.0427313	-0.219823	0.0404783	-1.51617	-0.600436	1.51617	down	ZNF469	84627	0006351 // transcription, DNA-dependent // inferred from electronic annotation /// 0006355 // regulation of transcription, DNA-dependent // inferred from electronic annotation	0005622 // intracellular // inferred from electronic annotation /// 0005634 // nucleus // inferred from electronic annotation	0003676 // nucleic acid binding // inferred from electronic annotation /// 0003677 // DNA binding // inferred from electronic annotation /// 0008270 // zinc ion binding // inferred from electronic annotation /// 0046872 // metal ion binding // inferred from electronic annotation	chr16:88493878-88507161 (+) // 99.62 // q24.2
11736304_a_at	-1.13157	-0.177463	-0.277284	0.0235338	-0.692767	-0.774337	-0.577779	0.507628	0	-0.107329	0.558005	-0.672544	0.804687	-0.555214	0.043542	-1.50717	-0.591843	1.50717	down	MIR22	407004 /// 84981				chr17:1615081-1619504 (-) // 43.15 // p13.3
11731706_at	-0.0145092	-0.102726	-0.299833	0.0451431	-0.366216	-0.310036	-0.319399	0.569715	0.3164	-0.137605	0.205005	-0.0973663	0.0677843	0.406116	0.00657731	-1.3062	-0.385375	1.3062	down	CCL22	6367	0006935 // chemotaxis // inferred from electronic annotation /// 0006935 // chemotaxis // traceable author statement /// 0006954 // inflammatory response // traceable author statement /// 0006955 // immune response // inferred from electronic annotation /// 0006955 // immune response // traceable author statement /// 0007165 // signal transduction // traceable author statement /// 0007267 // cell…	0005576 // extracellular region // traceable author statement /// 0005576 // extracellular region // inferred from electronic annotation /// 0005615 // extracellular space // inferred from electronic annotation /// 0005615 // extracellular space // traceable author statement	0005125 // cytokine activity // inferred from electronic annotation /// 0008009 // chemokine activity // inferred from electronic annotation /// 0008009 // chemokine activity // traceable author statement	chr16:57392693-57400101 (+) // 74.65 // q13
11717853_at	-1.93238	-1.11711	-1.73319	-1.39015	-1.8308	-1.76221	-0.318942	-1.01041	1.64956	0.484746	2.02941	-1.72046	3.558	-0.584743	0.0165449	-4.19923	-2.07013	4.19923	down	CCL21	6366	0001768 // establishment of T cell polarity // inferred from direct assay /// 0001771 // immunological synapse formation // inferred from sequence or structural similarity /// 0001954 // positive regulation of cell-matrix adhesion // inferred from direct assay /// 0002407 // dendritic cell chemotaxis // inferred from direct assay /// 0002606 // positive regulation of dendritic cell antigen proces…	0005576 // extracellular region // inferred from electronic annotation /// 0005576 // extracellular region // traceable author statement /// 0005615 // extracellular space // inferred from electronic annotation	0005125 // cytokine activity // inferred from electronic annotation /// 0008009 // chemokine activity // inferred from direct assay /// 0008009 // chemokine activity // inferred from electronic annotation /// 0031732 // CCR7 chemokine receptor binding // inferred from sequence or structural similarity	chr9:34525421-34710164 (-) // 95.59 // p13.3
11723030_at	-0.642962	-0.0983663	-0.409117	-0.641601	-1.50218	-1.04171	-0.851334	-0.448789	0.313518	1.38201	1.90808	-1.65916	0.424147	0.493499	0.0407254	-2.12255	-1.0858	2.12255	down	CRISPLD2	83716	0030198 // extracellular matrix organization // inferred from electronic annotation	0005576 // extracellular region // inferred from electronic annotation /// 0030133 // transport vesicle // inferred from direct assay /// 0031012 // extracellular matrix // inferred from electronic annotation	0005539 // glycosaminoglycan binding // inferred from electronic annotation /// 0008201 // heparin binding // inferred from electronic annotation	chr16:84853536-84943114 (+) // 91.15 // q24.1
11723174_a_at	0	-0.687544	0.148344	0.0665345	-0.656222	1.22048	-0.580889	0.415663	0.781638	3.80634	2.98399	-0.234359	0.649022	1.08758	0.0379145	-2.68625	-1.42559	2.68625	down	FNDC1	84624	0001934 // positive regulation of protein phosphorylation // inferred from electronic annotation /// 0010666 // positive regulation of cardiac muscle cell apoptotic process // inferred from electronic annotation /// 0051223 // regulation of protein transport // inferred from electronic annotation /// 0071456 // cellular response to hypoxia // inferred from electronic annotation	0005576 // extracellular region // inferred from electronic annotation /// 0005737 // cytoplasm // inferred from electronic annotation /// 0005886 // plasma membrane // inferred from electronic annotation /// 0005911 // cell-cell junction // inferred from electronic annotation /// 0031966 // mitochondrial membrane // inferred from electronic annotation		chr6:159590428-159693139 (+) // 96.02 // q25.3
11733358_a_at	-0.447769	-0.520842	0	-1.29013	-1.04901	-0.145684	-0.656127	-0.69129	0.353767	1.17367	1.39223	-0.688767	0.99858	0.128139	0.0217643	-1.95611	-0.967984	1.95611	down	PDE1A	5136	0000042 // protein targeting to Golgi // inferred from electronic annotation /// 0007165 // signal transduction // traceable author statement /// 0007165 // signal transduction // inferred from electronic annotation /// 0007173 // epidermal growth factor receptor signaling pathway // traceable author statement /// 0007202 // activation of phospholipase C activity // traceable author statement ///…	0005829 // cytosol // traceable author statement	0003824 // catalytic activity // inferred from electronic annotation /// 0004114 // 3',5'-cyclic-nucleotide phosphodiesterase activity // inferred from electronic annotation /// 0004117 // calmodulin-dependent cyclic-nucleotide phosphodiesterase activity // traceable author statement /// 0005516 // calmodulin binding // inferred from electronic annotation /// 0008081 // phosphoric diester hydrola…	chr2:183032618-183387495 (-) // 97.55 // q32.1
11744348_x_at	-0.627962	-0.193004	0.0696435	-1.21854	-1.47096	-0.399195	-0.574313	-0.552781	0.828082	0.854118	0.755781	-0.980863	1.14863	0.447741	0.0197286	-1.98324	-0.987863	1.98324	down	COL6A2	1292	0007155 // cell adhesion // inferred from electronic annotation /// 0007411 // axon guidance // traceable author statement /// 0009749 // response to glucose stimulus // inferred from electronic annotation /// 0016337 // cell-cell adhesion // non-traceable author statement /// 0030198 // extracellular matrix organization // non-traceable author statement /// 0070208 // protein heterotrimerization…	0005576 // extracellular region // inferred from direct assay /// 0005576 // extracellular region // traceable author statement /// 0005576 // extracellular region // inferred from electronic annotation /// 0005578 // proteinaceous extracellular matrix // non-traceable author statement /// 0005578 // proteinaceous extracellular matrix // inferred from electronic annotation /// 0005581 // collagen…	0005201 // extracellular matrix structural constituent // non-traceable author statement /// 0005515 // protein binding // inferred from physical interaction /// 0030674 // protein binding, bridging // non-traceable author statement	chr21:47540442-47552762 (+) // 89.49 // q22.3
11715405_x_at	-0.432724	-0.668049	-0.302563	0.128435	-1.16488	-1.38605	-0.196929	0.0670867	0.285248	0.311682	0.423994	-1.10359	0.500686	0.190929	0.0395383	-1.59246	-0.671257	1.59246	down	COL6A1	1291	0007155 // cell adhesion // non-traceable author statement /// 0007155 // cell adhesion // inferred from electronic annotation /// 0007411 // axon guidance // traceable author statement /// 0070208 // protein heterotrimerization // inferred from physical interaction /// 0071230 // cellular response to amino acid stimulus // inferred from electronic annotation	0005576 // extracellular region // inferred from direct assay /// 0005576 // extracellular region // traceable author statement /// 0005576 // extracellular region // inferred from electronic annotation /// 0005578 // proteinaceous extracellular matrix // inferred from electronic annotation /// 0005581 // collagen // inferred from electronic annotation /// 0005589 // collagen type VI // non-trace…	0048407 // platelet-derived growth factor binding // inferred from direct assay	chr21:47401644-47424962 (+) // 97.83 // q22.3
11731857_x_at	-3.56126	0	-4.10275	-3.58901	-3.47711	-3.79085	-3.35015	0.0562525	-1.25558	-1.81674	1.28017	-3.5479	2.16675	-1.52929	0.0191944	-5.50478	-2.46068	5.50478	down	MT1H	4496	0045926 // negative regulation of growth // inferred from sequence or structural similarity /// 0071276 // cellular response to cadmium ion // inferred from expression pattern /// 0071294 // cellular response to zinc ion // inferred from expression pattern	0005634 // nucleus // inferred from sequence or structural similarity /// 0005737 // cytoplasm // inferred from sequence or structural similarity /// 0048471 // perinuclear region of cytoplasm // inferred from sequence or structural similarity	0005515 // protein binding // inferred from physical interaction /// 0008270 // zinc ion binding // inferred from sequence or structural similarity /// 0046872 // metal ion binding // inferred from electronic annotation	chr16:56703725-56705040 (+) // 87.8 // q13
11717385_a_at	-2.3504	0	-3.37091	-3.55884	-3.27161	-3.61415	-0.943809	0.434279	-1.54395	-1.27848	2.34497	-2.93728	2.97655	-0.107145	0.0278566	-5.38289	-2.42838	5.38289	down	MT1G	4495	0030224 // monocyte differentiation // non-traceable author statement /// 0035924 // cellular response to vascular endothelial growth factor stimulus // inferred from expression pattern /// 0042117 // monocyte activation // non-traceable author statement /// 0045926 // negative regulation of growth // inferred from direct assay /// 0071276 // cellular response to cadmium ion // inferred from expr…	0005634 // nucleus // inferred from direct assay /// 0005737 // cytoplasm // inferred from direct assay /// 0048471 // perinuclear region of cytoplasm // inferred from direct assay	0005515 // protein binding // inferred from physical interaction /// 0008270 // zinc ion binding // inferred from direct assay /// 0046872 // metal ion binding // inferred from electronic annotation	chr16:56700646-56701977 (-) // 79.41 // q13
11753736_s_at	-0.547557	-0.203241	-0.832228	-1.90244	-1.19464	-1.06875	-0.19038	0.431633	-0.895536	0	1.82307	-0.413885	1.93721	-0.512815	0.0309952	-2.27677	-1.18699	2.27677	down	MT1M	140851 /// 4498 /// 4499	0045926 // negative regulation of growth // inferred from sequence or structural similarity /// 0071294 // cellular response to zinc ion // inferred from sequence or structural similarity	0005634 // nucleus // inferred from sequence or structural similarity /// 0005737 // cytoplasm // inferred from sequence or structural similarity /// 0048471 // perinuclear region of cytoplasm // inferred from sequence or structural similarity	0008270 // zinc ion binding // inferred from sequence or structural similarity /// 0046872 // metal ion binding // inferred from electronic annotation	chr16:56669650-56670998 (+) // 100.0 // q12.2
11717430_s_at	-1.34488	0	-0.548035	-1.57417	-1.10223	-0.231588	-0.972759	-0.152061	0.777437	0.663117	0.532578	-0.664491	0.58917	-0.56275	0.00906485	-1.99144	-0.993809	1.99144	down	COX7A1	1346	0006091 // generation of precursor metabolites and energy // traceable author statement	0005739 // mitochondrion // traceable author statement /// 0005739 // mitochondrion // inferred from electronic annotation /// 0005743 // mitochondrial inner membrane // inferred from electronic annotation /// 0005746 // mitochondrial respiratory chain // inferred from electronic annotation /// 0016020 // membrane // inferred from electronic annotation /// 0016021 // integral to membrane // infer…	0004129 // cytochrome-c oxidase activity // inferred from electronic annotation /// 0004129 // cytochrome-c oxidase activity // traceable author statement /// 0009055 // electron carrier activity // inferred from electronic annotation	chr19:36641823-36643771 (-) // 87.64 // q13.12
11716974_a_at	-1.39755	-0.76495	-2.01687	-3.23667	-0.42009	-1.57767	0	0.942526	-0.623003	-1.35374	0.155545	-0.70246	0.972232	-0.67921	0.0496922	-2.23583	-1.16081	2.23583	down	PDK4	5166	0000160 // two-component signal transduction system (phosphorelay) // inferred from electronic annotation /// 0005975 // carbohydrate metabolic process // inferred from electronic annotation /// 0006006 // glucose metabolic process // inferred from electronic annotation /// 0006006 // glucose metabolic process // traceable author statement /// 0006090 // pyruvate metabolic process // traceable au…	0005739 // mitochondrion // traceable author statement /// 0005739 // mitochondrion // inferred from electronic annotation /// 0005743 // mitochondrial inner membrane // inferred from electronic annotation /// 0005759 // mitochondrial matrix // traceable author statement /// 0005759 // mitochondrial matrix // inferred from electronic annotation	0000155 // two-component sensor activity // inferred from electronic annotation /// 0000166 // nucleotide binding // inferred from electronic annotation /// 0004672 // protein kinase activity // inferred from direct assay /// 0004672 // protein kinase activity // traceable author statement /// 0004673 // protein histidine kinase activity // inferred from electronic annotation /// 0004740 // pyruv…	chr7:95212808-95226211 (-) // 95.21 // q21.3
11732881_s_at	-0.166707	-0.327764	-0.165925	-0.59611	0.935237	-0.678487	-0.248044	-0.056237	0.509238	0.54927	0.0140905	0.541476	0.386404	0.273979	0.0456366	-1.40946	-0.495146	1.40946	down	TBX1	6899	0001525 // angiogenesis // inferred from sequence or structural similarity /// 0001525 // angiogenesis // inferred from electronic annotation /// 0001568 // blood vessel development // inferred from sequence or structural similarity /// 0001568 // blood vessel development // inferred from electronic annotation /// 0001708 // cell fate specification // inferred from sequence or structural similari…	0005634 // nucleus // inferred from direct assay /// 0005634 // nucleus // inferred from electronic annotation	0003677 // DNA binding // inferred from direct assay /// 0003677 // DNA binding // inferred from electronic annotation /// 0003700 // sequence-specific DNA binding transcription factor activity // inferred from direct assay /// 0003700 // sequence-specific DNA binding transcription factor activity // inferred from electronic annotation /// 0042803 // protein homodimerization activity // inferred …	chr22:19744225-19754855 (+) // 77.43 // q11.21
11731555_at	-0.699922	0.233065	-1.05189	-0.797431	-1.51001	-1.11147	-1.25522	-0.204209	0.561057	0	0.541174	-1.0811	0.317897	-0.960021	0.0397318	-1.7015	-0.76681	1.7015	down	SYNPO2	171024		0005634 // nucleus // inferred from sequence or structural similarity /// 0005634 // nucleus // inferred from electronic annotation /// 0005737 // cytoplasm // inferred from electronic annotation /// 0015629 // actin cytoskeleton // inferred from direct assay /// 0030018 // Z disc // inferred from sequence or structural similarity	0003779 // actin binding // inferred from electronic annotation /// 0051371 // muscle alpha-actinin binding // inferred from sequence or structural similarity /// 0071889 // 14-3-3 protein binding // inferred from sequence or structural similarity	chr4:119809995-119959674 (+) // 89.86 // q26
11744072_at	-1.29184	-0.71795	-1.07535	-1.98742	-1.75722	-0.728502	-1.73173	-1.17198	-0.141474	1.63614	0.690088	-1.16348	0.515748	0.373611	0.00607609	-2.69945	-1.43267	2.69945	down	MXRA5	25878		0005576 // extracellular region // inferred from electronic annotation		chrX:3226605-3264686 (-) // 98.65 // p22.33
11716922_x_at	0.0662355	-0.15969	-0.203809	-0.838543	-0.594114	-0.226316	-0.502864	0.16516	0.327697	0.277896	0.282465	-0.442266	0.184225	-0.287245	0.0241499	-1.34151	-0.423862	1.34151	down	CLEC11A	6320	0008284 // positive regulation of cell proliferation // inferred from direct assay	0005576 // extracellular region // inferred from direct assay /// 0005576 // extracellular region // inferred from electronic annotation /// 0005737 // cytoplasm // inferred from electronic annotation /// 0005813 // centrosome // inferred from direct assay	0008083 // growth factor activity // inferred from direct assay /// 0008083 // growth factor activity // inferred from electronic annotation /// 0030246 // carbohydrate binding // non-traceable author statement /// 0030246 // carbohydrate binding // inferred from electronic annotation	chr19:51226585-51228965 (+) // 89.34 // q13.33
11720749_a_at	-1.17888	-1.06143	-0.876009	-0.876009	-0.870568	-1.13311	-1.32439	-0.471596	0.102562	0	2.0972	-0.886098	2.02124	-1.08034	0.0226906	-2.46311	-1.30048	2.46311	down	INMT	11185	0009308 // amine metabolic process // inferred from direct assay /// 0032259 // methylation // inferred from direct assay /// 0032259 // methylation // inferred from electronic annotation	0005737 // cytoplasm // inferred from electronic annotation /// 0005829 // cytosol // inferred from direct assay	0008168 // methyltransferase activity // inferred from electronic annotation /// 0016740 // transferase activity // inferred from electronic annotation /// 0030748 // amine N-methyltransferase activity // inferred from direct assay /// 0030748 // amine N-methyltransferase activity // inferred from electronic annotation	chr7:30791750-30796289 (+) // 42.12 // p14.3
11720251_at	-1.50205	4.80947	0.822319	-0.0544825	-0.400009	-1.88902	-0.245002	1.8492	3.20817	3.78423	1.90934	2.01769	0.699121	4.2163	0.033664	-4.94551	-2.30612	4.94551	down	CCL18	6362	0006935 // chemotaxis // inferred from electronic annotation /// 0006935 // chemotaxis // traceable author statement /// 0006954 // inflammatory response // inferred from electronic annotation /// 0006955 // immune response // inferred from electronic annotation /// 0006955 // immune response // traceable author statement /// 0007154 // cell communication // traceable author statement /// 0007165…	0005576 // extracellular region // inferred from electronic annotation /// 0005615 // extracellular space // inferred from electronic annotation	0005125 // cytokine activity // inferred from electronic annotation /// 0005515 // protein binding // inferred from physical interaction /// 0008009 // chemokine activity // inferred from electronic annotation /// 0008009 // chemokine activity // traceable author statement	chr17:34391639-34398835 (+) // 95.52 // q12
11726273_a_at	0	-4.50293	-1.15753	-6.55429	-3.06135	-5.67002	-2.40527	1.80778	-2.15758	-1.55244	1.92118	-2.34747	2.81009	-2.37547	0.031428	-8.37074	-3.06536	8.37074	down	PCK1	5105	0005975 // carbohydrate metabolic process // traceable author statement /// 0006006 // glucose metabolic process // inferred from mutant phenotype /// 0006006 // glucose metabolic process // traceable author statement /// 0006006 // glucose metabolic process // inferred from electronic annotation /// 0006094 // gluconeogenesis // inferred from electronic annotation /// 0006094 // gluconeogenesis …	0005625 // soluble fraction // inferred from electronic annotation /// 0005634 // nucleus // inferred from direct assay /// 0005730 // nucleolus // inferred from direct assay /// 0005737 // cytoplasm // inferred from direct assay /// 0005737 // cytoplasm // inferred from sequence or structural similarity /// 0005737 // cytoplasm // inferred from electronic annotation /// 0005829 // cytosol // tra…	0000166 // nucleotide binding // inferred from electronic annotation /// 0000287 // magnesium ion binding // inferred from direct assay /// 0004611 // phosphoenolpyruvate carboxykinase activity // inferred from electronic annotation /// 0004613 // phosphoenolpyruvate carboxykinase (GTP) activity // inferred from sequence or structural similarity /// 0004613 // phosphoenolpyruvate carboxykinase (G…	chr20:56136145-56141513 (+) // 94.48 // q13.31
11731776_at	-0.0667086	-0.0176077	-0.143468	-0.164749	-0.152711	0.0531385	-0.0443611	0.342902	-0.214033	1.96198	0.628962	0.0530038	0.299107	0.612282	0.042812	-1.51882	-0.602954	1.51882	down	CCL11	6356	0001938 // positive regulation of endothelial cell proliferation // inferred from direct assay /// 0002544 // chronic inflammatory response // inferred from electronic annotation /// 0002551 // mast cell chemotaxis // inferred from electronic annotation /// 0006468 // protein phosphorylation // traceable author statement /// 0006874 // cellular calcium ion homeostasis // traceable author statemen…	0005576 // extracellular region // inferred from direct assay /// 0005576 // extracellular region // traceable author statement /// 0005576 // extracellular region // inferred from electronic annotation /// 0005615 // extracellular space // inferred from electronic annotation	0005125 // cytokine activity // inferred from electronic annotation /// 0008009 // chemokine activity // inferred from direct assay /// 0008009 // chemokine activity // inferred from electronic annotation	chr17:32612686-32615350 (+) // 95.56 // q12
11726046_s_at	-1.11725	-0.325929	-0.692745	-0.87729	-0.409907	-0.952102	-1.18046	-0.881509	-0.604288	0	1.0363	-0.361564	0.483314	0.485642	0.0149666	-1.76079	-0.816225	1.76079	down	FCGR2B	2213	0006955 // immune response // traceable author statement /// 0007165 // signal transduction // traceable author statement /// 0044419 // interspecies interaction between organisms // inferred from electronic annotation /// 0050776 // regulation of immune response // traceable author statement	0005886 // plasma membrane // traceable author statement /// 0005886 // plasma membrane // inferred from electronic annotation /// 0005886 // plasma membrane // non-traceable author statement /// 0016020 // membrane // inferred from electronic annotation /// 0016021 // integral to membrane // inferred from electronic annotation	0004872 // receptor activity // inferred from electronic annotation /// 0005515 // protein binding // inferred from physical interaction /// 0019864 // IgG binding // inferred from electronic annotation	chr1:161551100-161648187 (+) // 85.51 // q23.3
11730736_a_at	-0.15005	-0.589247	-0.416701	-0.678297	0.0912847	-0.905332	-0.380054	0.13956	-0.444358	0.0468731	0	-0.265072	0.502235	0.934957	0.0229763	-1.47757	-0.563227	1.47757	down	PPP1R8	5511	0006351 // transcription, DNA-dependent // inferred from electronic annotation /// 0006355 // regulation of transcription, DNA-dependent // inferred from electronic annotation /// 0006397 // mRNA processing // inferred from electronic annotation /// 0006401 // RNA catabolic process // traceable author statement /// 0008283 // cell proliferation // inferred from electronic annotation /// 0008380 /…	0005634 // nucleus // inferred from direct assay /// 0005634 // nucleus // inferred from electronic annotation /// 0005634 // nucleus // traceable author statement /// 0005681 // spliceosomal complex // inferred from electronic annotation /// 0005730 // nucleolus // inferred from direct assay /// 0005737 // cytoplasm // inferred from electronic annotation /// 0016607 // nuclear speck // inferred …	0003677 // DNA binding // inferred from electronic annotation /// 0003723 // RNA binding // inferred from electronic annotation /// 0003723 // RNA binding // traceable author statement /// 0004518 // nuclease activity // inferred from electronic annotation /// 0004519 // endonuclease activity // inferred from electronic annotation /// 0004864 // protein phosphatase inhibitor activity // inferred …	chr1:28157251-28178191 (+) // 99.79 // p35.3
11733253_a_at	-0.216426	-0.189928	-0.311717	-0.223721	-0.781544	-0.135724	-0.994686	0	1.09714	1.29273	1.50721	-1.1131	0.898231	-0.325513	0.0418738	-1.84959	-0.887207	1.84959	down	FBLN2	2199	0010811 // positive regulation of cell-substrate adhesion // inferred from electronic annotation	0005576 // extracellular region // inferred from electronic annotation /// 0005578 // proteinaceous extracellular matrix // inferred from electronic annotation /// 0005578 // proteinaceous extracellular matrix // traceable author statement /// 0031012 // extracellular matrix // inferred from sequence or structural similarity	0005201 // extracellular matrix structural constituent // traceable author statement /// 0005509 // calcium ion binding // inferred from electronic annotation /// 0005509 // calcium ion binding // traceable author statement /// 0050840 // extracellular matrix binding // inferred from electronic annotation	chr3:13611813-13679907 (+) // 96.31 // p25.1
11755143_a_at	-0.272059	-0.344802	-0.157056	-0.651278	-0.325326	0.31143	-0.25318	-0.211967	0.41959	0.687798	-0.0245976	-0.270193	0.582842	0.0823133	0.0382623	-1.34032	-0.422579	1.34032	down	BNC2	54796	0006351 // transcription, DNA-dependent // inferred from electronic annotation /// 0006355 // regulation of transcription, DNA-dependent // inferred from electronic annotation	0005622 // intracellular // inferred from electronic annotation /// 0005634 // nucleus // inferred from direct assay /// 0005634 // nucleus // inferred from electronic annotation /// 0005737 // cytoplasm // inferred from direct assay /// 0005886 // plasma membrane // inferred from direct assay	0003677 // DNA binding // inferred from electronic annotation /// 0008270 // zinc ion binding // inferred from electronic annotation /// 0046872 // metal ion binding // inferred from electronic annotation	chr9:16418578-16870841 (-) // 92.57 // p22.3
11727947_at	-0.660843	-1.54171	-0.945473	-0.840931	-1.02157	-0.481385	-0.573894	-0.898633	0.0535321	0.665934	1.82803	-1.3384	1.47087	-0.431681	0.0433205	-2.08399	-1.05935	2.08399	down	MEGF6	1953		0005576 // extracellular region // inferred from electronic annotation	0005509 // calcium ion binding // non-traceable author statement /// 0005509 // calcium ion binding // inferred from electronic annotation /// 0005515 // protein binding // inferred from physical interaction	chr1:3404506-3528059 (-) // 93.05 // p36.32
11753736_s_at	-0.547557	-0.203241	-0.832228	-1.90244	-1.19464	-1.06875	-0.19038	0.431633	-0.895536	0	1.82307	-0.413885	1.93721	-0.512815	0.0309952	-2.27677	-1.18699	2.27677	down	MT1JP	140851 /// 4498 /// 4499	0045926 // negative regulation of growth // inferred from sequence or structural similarity /// 0071294 // cellular response to zinc ion // inferred from sequence or structural similarity	0005634 // nucleus // inferred from sequence or structural similarity /// 0005737 // cytoplasm // inferred from sequence or structural similarity /// 0048471 // perinuclear region of cytoplasm // inferred from sequence or structural similarity	0008270 // zinc ion binding // inferred from sequence or structural similarity /// 0046872 // metal ion binding // inferred from electronic annotation	chr16:56669650-56670998 (+) // 100.0 // q12.2
11741519_s_at	-1.11756	-0.681634	-0.839251	0	-1.26125	-1.57964	-0.820689	0.211464	-1.08088	-0.088254	1.02966	-1.13128	1.24346	-0.320001	0.0479254	-1.84114	-0.880599	1.84114	down	CD14	929	0002237 // response to molecule of bacterial origin // inferred from electronic annotation /// 0006909 // phagocytosis // traceable author statement /// 0006915 // apoptotic process // traceable author statement /// 0006950 // response to stress // inferred from electronic annotation /// 0006954 // inflammatory response // inferred from electronic annotation /// 0007166 // cell surface receptor s…	0005576 // extracellular region // traceable author statement /// 0005615 // extracellular space // inferred from electronic annotation /// 0005886 // plasma membrane // traceable author statement /// 0005886 // plasma membrane // inferred from electronic annotation /// 0009986 // cell surface // inferred from electronic annotation /// 0016020 // membrane // inferred from electronic annotation //…	0001530 // lipopolysaccharide binding // inferred from direct assay /// 0001847 // opsonin receptor activity // traceable author statement /// 0016019 // peptidoglycan receptor activity // traceable author statement /// 0070891 // lipoteichoic acid binding // inferred from direct assay	chr5:140011316-140013286 (-) // 93.98 // q31.3
11719806_a_at	-3.0658	-0.242803	-1.06254	-3.70055	-2.46534	0.306911	-2.64214	-0.529831	0.826663	1.32067	1.26435	-2.72601	0.368815	-0.243963	0.0333525	-3.67819	-1.87899	3.67819	down	ASPN	54829	0030282 // bone mineralization // inferred from direct assay /// 0030512 // negative regulation of transforming growth factor beta receptor signaling pathway // inferred from direct assay /// 0030512 // negative regulation of transforming growth factor beta receptor signaling pathway // inferred from electronic annotation /// 0031214 // biomineral tissue development // inferred from electronic an…	0005576 // extracellular region // inferred from electronic annotation /// 0005578 // proteinaceous extracellular matrix // inferred from direct assay /// 0005578 // proteinaceous extracellular matrix // inferred from electronic annotation /// 0031012 // extracellular matrix // inferred from direct assay	0005509 // calcium ion binding // inferred from direct assay	chr9:95218486-95244844 (-) // 94.73 // q22.31
11743250_a_at	-0.192657	0.505001	-0.0232334	-0.779543	-0.598301	-0.0531769	-0.185939	-0.282167	0.935684	1.25732	0.151353	-0.281796	0.445485	0.619589	0.0488593	-1.51172	-0.596188	1.51172	down	MMP2	4313	0001525 // angiogenesis // inferred from electronic annotation /// 0001666 // response to hypoxia // inferred from electronic annotation /// 0001955 // blood vessel maturation // inferred from electronic annotation /// 0001957 // intramembranous ossification // inferred from electronic annotation /// 0006508 // proteolysis // inferred from electronic annotation /// 0006508 // proteolysis // trace…	0005576 // extracellular region // traceable author statement /// 0005576 // extracellular region // inferred from electronic annotation /// 0005578 // proteinaceous extracellular matrix // inferred from electronic annotation /// 0005581 // collagen // inferred from electronic annotation /// 0005615 // extracellular space // inferred from direct assay /// 0005615 // extracellular space // traceab…	0004222 // metalloendopeptidase activity // inferred from electronic annotation /// 0004222 // metalloendopeptidase activity // traceable author statement /// 0004252 // serine-type endopeptidase activity // traceable author statement /// 0008233 // peptidase activity // inferred from electronic annotation /// 0008237 // metallopeptidase activity // inferred from electronic annotation /// 0008270…	chr16:55512882-55540603 (+) // 90.65 // q12.2
11754579_at	0	-0.293866	-0.163867	-0.0894282	-0.494311	-0.742166	-0.560724	1.09671	-0.0996504	0.155799	0.395213	-0.285694	0.165335	-0.381283	0.043541	-1.399	-0.484399	1.399	down	PAPPA	5069	0006508 // proteolysis // inferred from electronic annotation /// 0007565 // female pregnancy // non-traceable author statement /// 0007565 // female pregnancy // traceable author statement /// 0030154 // cell differentiation // inferred from electronic annotation	0005576 // extracellular region // inferred from direct assay /// 0005576 // extracellular region // non-traceable author statement /// 0005576 // extracellular region // traceable author statement /// 0005576 // extracellular region // inferred from electronic annotation /// 0016020 // membrane // inferred from electronic annotation	0004175 // endopeptidase activity // inferred from electronic annotation /// 0008233 // peptidase activity // inferred from electronic annotation /// 0008237 // metallopeptidase activity // inferred from direct assay /// 0008237 // metallopeptidase activity // non-traceable author statement /// 0008237 // metallopeptidase activity // inferred from electronic annotation /// 0008270 // zinc ion bin…	chr9:119144671-119164600 (+) // 92.45 // q33.1
11735047_at	-2.04502	-0.706332	-3.09533	-3.77357	-2.01067	-3.91278	-1.14037	2.37061	0.519814	-2.79117	0	-2.34493	0.78715	-1.71001	0.0432778	-3.81265	-1.93079	3.81265	down	APOA5	116519	0006641 // triglyceride metabolic process // inferred from direct assay /// 0006641 // triglyceride metabolic process // inferred from mutant phenotype /// 0006641 // triglyceride metabolic process // inferred from electronic annotation /// 0006810 // transport // inferred from electronic annotation /// 0006869 // lipid transport // inferred from direct assay /// 0006869 // lipid transport // inf…	0005576 // extracellular region // inferred from direct assay /// 0005576 // extracellular region // traceable author statement /// 0005576 // extracellular region // inferred from electronic annotation /// 0005615 // extracellular space // inferred from direct assay /// 0005615 // extracellular space // inferred from electronic annotation /// 0034361 // very-low-density lipoprotein particle // i…	0005515 // protein binding // inferred from physical interaction /// 0005543 // phospholipid binding // inferred from direct assay /// 0008047 // enzyme activator activity // inferred from direct assay /// 0008201 // heparin binding // inferred from direct assay /// 0008289 // lipid binding // inferred from direct assay /// 0008289 // lipid binding // inferred from electronic annotation /// 00198…	chr11:116660086-116662591 (-) // 96.94 // q23.3
11751844_a_at	0.00180387	-0.0875192	-0.489834	-0.894976	-0.325964	-0.400817	-0.214469	0.107731	-0.195825	0.000778675	0.507884	-0.103119	0.159761	0.253375	0.00865135	-1.36501	-0.448909	1.36501	down	STMN2	11075	0007026 // negative regulation of microtubule depolymerization // inferred from direct assay /// 0010976 // positive regulation of neuron projection development // inferred from direct assay /// 0010977 // negative regulation of neuron projection development // inferred from direct assay /// 0030182 // neuron differentiation // non-traceable author statement /// 0031115 // negative regulation of …	0005622 // intracellular // inferred from electronic annotation /// 0005737 // cytoplasm // inferred from electronic annotation /// 0005768 // endosome // inferred from electronic annotation /// 0005794 // Golgi apparatus // inferred from electronic annotation /// 0016020 // membrane // inferred from electronic annotation /// 0030424 // axon // inferred from electronic annotation /// 0030426 // g…	0005515 // protein binding // inferred from physical interaction	chr8:80523339-80577238 (+) // 97.81 // q21.13
11726574_a_at	-0.00678778	-0.494779	-0.226324	-0.96776	-0.344834	-0.387758	0.0163012	0.373977	0	0.0554781	-0.0674305	-0.169191	0.542496	-0.0357251	0.0166139	-1.36085	-0.444506	1.36085	down	BAIAP2	10458	0007165 // signal transduction // inferred from electronic annotation /// 0007409 // axonogenesis // traceable author statement /// 0008286 // insulin receptor signaling pathway // traceable author statement /// 0009617 // response to bacterium // inferred from mutant phenotype /// 0016358 // dendrite development // inferred from electronic annotation /// 0032956 // regulation of actin cytoskelet…	0001726 // ruffle // inferred from electronic annotation /// 0005634 // nucleus // inferred from direct assay /// 0005730 // nucleolus // inferred from direct assay /// 0005737 // cytoplasm // inferred from direct assay /// 0005737 // cytoplasm // inferred from electronic annotation /// 0005737 // cytoplasm // traceable author statement /// 0005829 // cytosol // inferred from direct assay /// 000…	0005515 // protein binding // inferred from physical interaction /// 0008022 // protein C-terminus binding // traceable author statement /// 0008093 // cytoskeletal adaptor activity // inferred from electronic annotation /// 0008093 // cytoskeletal adaptor activity // traceable author statement /// 0017124 // SH3 domain binding // inferred from electronic annotation /// 0070064 // proline-rich re…	chr17:79008921-79091232 (+) // 99.73 // q25.3
11758746_a_at	-0.0899456	-0.455487	-0.0354416	-0.701508	0.164669	0.0322061	-0.98561	0.538802	0.874562	0	0.0500379	-0.116526	0.525063	-0.285784	0.0401069	-1.43641	-0.522467	1.43641	down	MGP	4256	0001502 // cartilage condensation // traceable author statement /// 0001503 // ossification // inferred from electronic annotation /// 0001503 // ossification // traceable author statement /// 0007275 // multicellular organismal development // inferred from electronic annotation /// 0007584 // response to nutrient // inferred from electronic annotation /// 0009612 // response to mechanical stimul…	0005576 // extracellular region // inferred from electronic annotation /// 0005578 // proteinaceous extracellular matrix // traceable author statement /// 0005615 // extracellular space // inferred from electronic annotation /// 0005783 // endoplasmic reticulum // inferred from electronic annotation /// 0031012 // extracellular matrix // inferred from direct assay /// 0031012 // extracellular mat…	0005201 // extracellular matrix structural constituent // traceable author statement /// 0005509 // calcium ion binding // inferred from electronic annotation /// 0008147 // structural constituent of bone // traceable author statement /// 0048306 // calcium-dependent protein binding // inferred from electronic annotation	chr12:15033850-15038828 (-) // 49.38 // p12.3
11717885_a_at	-0.179698	-1.39291	-1.0264	-2.98219	-1.84172	-1.40165	-1.47632	-0.54328	0.00830126	0.286796	0.314955	-1.20144	0.361064	-1.45019	0.019774	-2.2251	-1.15387	2.2251	down	CCDC3	83643		0005576 // extracellular region // inferred from electronic annotation /// 0005783 // endoplasmic reticulum // inferred from direct assay		chr10:12938626-13043756 (-) // 96.97 // p13
11753295_x_at	-0.273666	-0.296833	-0.0824189	0	-0.334536	-0.350967	-0.555093	0.217475	0.0214767	1.11873	0.0359192	-0.398349	0.102652	0.0522475	0.0392724	-1.35173	-0.43481	1.35173	down	COL1A2	1278	0001501 // skeletal system development // inferred from mutant phenotype /// 0001568 // blood vessel development // inferred from mutant phenotype /// 0007179 // transforming growth factor beta receptor signaling pathway // inferred from direct assay /// 0007266 // Rho protein signal transduction // inferred from direct assay /// 0007411 // axon guidance // traceable author statement /// 0007596 …	0005576 // extracellular region // traceable author statement /// 0005576 // extracellular region // inferred from electronic annotation /// 0005578 // proteinaceous extracellular matrix // inferred from electronic annotation /// 0005581 // collagen // inferred from electronic annotation /// 0005584 // collagen type I // inferred from direct assay /// 0005584 // collagen type I // inferred from m…	0005201 // extracellular matrix structural constituent // non-traceable author statement /// 0005201 // extracellular matrix structural constituent // inferred from electronic annotation /// 0005515 // protein binding // inferred from physical interaction /// 0030674 // protein binding, bridging // inferred from mutant phenotype /// 0042802 // identical protein binding // inferred from direct ass…	chr7:94024205-94058742 (+) // 99.9 // q21.3
11750623_a_at	-0.788718	0.00776005	-0.331394	-0.272377	-0.719354	0.252779	-0.192816	-0.25237	0.581003	1.02605	0.741066	-0.604322	0.898719	0.245166	0.0293949	-1.58941	-0.66849	1.58941	down	FILIP1L	11259		0005634 // nucleus // inferred from electronic annotation /// 0005737 // cytoplasm // inferred from electronic annotation /// 0016020 // membrane // inferred from electronic annotation /// 0016459 // myosin complex // non-traceable author statement		chr3:99566860-99569919 (-) // 98.98 // q12.1
11721557_a_at	-3.56211	-2.99334	-3.32932	-3.9103	-2.93364	0	-1.44226	-1.75269	1.19856	-2.74764	1.51827	-1.27083	2.33514	-2.61833	0.0463624	-4.34412	-2.11906	4.34412	down	ABCA8	10351	0006200 // ATP catabolic process // inferred from electronic annotation /// 0006810 // transport // inferred from direct assay /// 0006810 // transport // inferred from electronic annotation /// 0055085 // transmembrane transport // traceable author statement	0005886 // plasma membrane // traceable author statement /// 0005886 // plasma membrane // inferred from electronic annotation /// 0016020 // membrane // inferred from electronic annotation /// 0016021 // integral to membrane // inferred from electronic annotation	0000166 // nucleotide binding // inferred from electronic annotation /// 0005524 // ATP binding // inferred from electronic annotation /// 0016887 // ATPase activity // inferred from electronic annotation /// 0017111 // nucleoside-triphosphatase activity // inferred from electronic annotation /// 0042626 // ATPase activity, coupled to transmembrane movement of substances // inferred from direct a…	chr17:66851530-66951524 (-) // 98.97 // q24.2
11743174_at	-0.135256	-0.342435	-0.092133	-0.0528483	-0.180366	-0.339605	-0.0873752	0.208405	0.547894	0.591781	0.193196	0	0.149631	0.138941	0.00062	-1.3539	-0.437124	1.3539	down	TSHZ3	57616	0001656 // metanephros development // inferred from electronic annotation /// 0001657 // ureteric bud development // inferred from electronic annotation /// 0001701 // in utero embryonic development // inferred from electronic annotation /// 0002087 // regulation of respiratory gaseous exchange by neurological system process // inferred from sequence or structural similarity /// 0002087 // regula…	0005622 // intracellular // inferred from electronic annotation /// 0005634 // nucleus // inferred from direct assay /// 0005634 // nucleus // inferred from electronic annotation /// 0005739 // mitochondrion // inferred from electronic annotation /// 0030426 // growth cone // inferred from electronic annotation /// 0042995 // cell projection // inferred from electronic annotation	0003677 // DNA binding // inferred from electronic annotation /// 0003682 // chromatin binding // inferred from direct assay /// 0003700 // sequence-specific DNA binding transcription factor activity // inferred from electronic annotation /// 0005515 // protein binding // inferred from physical interaction /// 0008270 // zinc ion binding // inferred from electronic annotation /// 0043565 // seque…	chr19:31765850-31840431 (-) // 94.63 // q12
11730768_x_at	0.0527935	-0.474745	-0.296284	-0.97227	-0.581973	-0.628508	-0.424127	0.0382838	-0.164368	0.219693	0.521083	-0.431938	0.495757	-0.361803	0.0172855	-1.43421	-0.52026	1.43421	down	PODN	127435	0008285 // negative regulation of cell proliferation // inferred from direct assay /// 0030336 // negative regulation of cell migration // inferred from direct assay	0005576 // extracellular region // inferred from electronic annotation /// 0005578 // proteinaceous extracellular matrix // inferred from electronic annotation /// 0005615 // extracellular space // inferred from direct assay /// 0005737 // cytoplasm // inferred from direct assay /// 0005737 // cytoplasm // inferred from electronic annotation	0005518 // collagen binding // inferred from direct assay	chr1:53527723-53551165 (+) // 94.15 // p32.3
11722480_a_at	-0.304726	-0.450023	-0.503901	0.684392	-0.331484	-1.29773	-0.387703	0.0253787	-0.185513	0.854951	0.642022	-0.346115	0.401502	1.08012	0.0323725	-1.65102	-0.72336	1.65102	down	FGR	2268	0002768 // immune response-regulating cell surface receptor signaling pathway // traceable author statement /// 0006468 // protein phosphorylation // traceable author statement /// 0006468 // protein phosphorylation // inferred from electronic annotation /// 0007229 // integrin-mediated signaling pathway // inferred from electronic annotation /// 0007229 // integrin-mediated signaling pathway // …	0005737 // cytoplasm // inferred from electronic annotation /// 0005739 // mitochondrion // inferred from electronic annotation /// 0005743 // mitochondrial inner membrane // inferred from electronic annotation /// 0005758 // mitochondrial intermembrane space // inferred from electronic annotation /// 0005829 // cytosol // inferred from electronic annotation /// 0005829 // cytosol // traceable au…	0000166 // nucleotide binding // inferred from electronic annotation /// 0001784 // phosphotyrosine binding // inferred from electronic annotation /// 0001784 // phosphotyrosine binding // inferred from sequence or structural similarity /// 0004672 // protein kinase activity // inferred from electronic annotation /// 0004713 // protein tyrosine kinase activity // inferred from direct assay /// 00…	chr1:27938574-27952751 (-) // 96.57 // p36.11
11758360_s_at	-0.551789	0.0732374	-0.45494	0	0.931022	-0.865858	0.937095	0.866119	1.09403	0.406706	0.923372	0.623161	-0.0765533	1.15187	0.0449404	-1.62772	-0.702848	1.62772	down	MRAS	22808	0006184 // GTP catabolic process // traceable author statement /// 0006184 // GTP catabolic process // inferred from electronic annotation /// 0007165 // signal transduction // inferred from electronic annotation /// 0007264 // small GTPase mediated signal transduction // inferred from electronic annotation /// 0007265 // Ras protein signal transduction // traceable author statement /// 0007275 /…	0005886 // plasma membrane // inferred from electronic annotation /// 0005886 // plasma membrane // traceable author statement /// 0016020 // membrane // inferred from electronic annotation	0000166 // nucleotide binding // inferred from electronic annotation /// 0003924 // GTPase activity // inferred from electronic annotation /// 0003924 // GTPase activity // traceable author statement /// 0005525 // GTP binding // inferred from electronic annotation /// 0030742 // GTP-dependent protein binding // inferred from physical interaction	chr3:138123723-138124375 (+) // 100.0 // q22.3
11753666_x_at	-0.592742	-0.912783	-0.58988	-0.654262	-0.792042	-0.906957	-0.32918	0	0.369661	-0.205213	0.925278	-0.51797	0.410659	-0.551787	0.00523691	-1.67489	-0.744068	1.67489	down	LOC100287705	100287705 /// 5764	0001503 // ossification // inferred from electronic annotation /// 0007185 // transmembrane receptor protein tyrosine phosphatase signaling pathway // traceable author statement /// 0007399 // nervous system development // traceable author statement /// 0007612 // learning // inferred from electronic annotation /// 0008284 // positive regulation of cell proliferation // traceable author statement…	0005576 // extracellular region // inferred from electronic annotation /// 0005615 // extracellular space // traceable author statement /// 0005783 // endoplasmic reticulum // inferred from direct assay	0004864 // protein phosphatase inhibitor activity // traceable author statement /// 0008083 // growth factor activity // inferred from electronic annotation /// 0008201 // heparin binding // inferred from electronic annotation	chr7:136912769-136939720 (-) // 99.8 // q33
11748945_a_at	-0.789321	-0.97262	-0.344902	-0.721022	-1.35931	-0.0818701	-0.885657	-0.333436	0.388729	1.35782	0.554938	-1.0621	1.16268	-0.174922	0.0162858	-2.00961	-1.00692	2.00961	down	ABI3BP	25890	0010811 // positive regulation of cell-substrate adhesion // inferred from electronic annotation /// 0030198 // extracellular matrix organization // inferred from electronic annotation	0005576 // extracellular region // inferred from electronic annotation /// 0005614 // interstitial matrix // inferred from electronic annotation /// 0005615 // extracellular space // inferred from direct assay /// 0031012 // extracellular matrix // inferred from direct assay /// 0031012 // extracellular matrix // inferred from electronic annotation	0005518 // collagen binding // inferred from electronic annotation /// 0005539 // glycosaminoglycan binding // inferred from electronic annotation /// 0008201 // heparin binding // inferred from electronic annotation	chr3:100469083-100565272 (-) // 99.97 // q12.2
11726894_a_at	-0.518333	0	-0.669656	0	-0.915318	-0.715997	-0.589891	-0.345159	0.2379	0.488318	0.332052	-0.467452	-0.12147	0.360065	0.0148494	-1.4704	-0.556207	1.4704	down	IRAK3	11213	0001960 // negative regulation of cytokine-mediated signaling pathway // inferred by curator /// 0002755 // MyD88-dependent toll-like receptor signaling pathway // traceable author statement /// 0006468 // protein phosphorylation // inferred from direct assay /// 0006468 // protein phosphorylation // inferred from electronic annotation /// 0007165 // signal transduction // inferred from electroni…	0005634 // nucleus // inferred from direct assay /// 0005634 // nucleus // inferred from electronic annotation /// 0005737 // cytoplasm // inferred from direct assay /// 0005737 // cytoplasm // inferred from electronic annotation	0000166 // nucleotide binding // inferred from electronic annotation /// 0000287 // magnesium ion binding // inferred from direct assay /// 0000287 // magnesium ion binding // inferred from electronic annotation /// 0004672 // protein kinase activity // inferred from electronic annotation /// 0004674 // protein serine/threonine kinase activity // inferred from direct assay /// 0004674 // protein …	chr12:66582658-66648402 (+) // 70.95 // q14.3
11723334_a_at	0.20232	-0.483348	-0.259605	-0.140615	-0.27249	-0.599795	-0.430597	0.315963	0.151203	-0.0417671	0.26149	0	0.242517	0	0.00334359	-1.33443	-0.416219	1.33443	down	GMIP	51291	0007165 // signal transduction // inferred from electronic annotation /// 0007264 // small GTPase mediated signal transduction // traceable author statement /// 0032321 // positive regulation of Rho GTPase activity // inferred from direct assay /// 0034259 // negative regulation of Rho GTPase activity // inferred from direct assay /// 0035556 // intracellular signal transduction // inferred from …	0005622 // intracellular // inferred by curator /// 0005622 // intracellular // inferred from direct assay /// 0005622 // intracellular // inferred from electronic annotation /// 0005829 // cytosol // traceable author statement	0005096 // GTPase activator activity // inferred from electronic annotation /// 0005100 // Rho GTPase activator activity // inferred from direct assay /// 0005515 // protein binding // inferred from physical interaction /// 0046872 // metal ion binding // inferred from electronic annotation	chr19:19740284-19754476 (-) // 93.4 // p13.11
11728195_s_at	0.419139	-0.195538	-0.198298	-0.267041	-0.555437	0.0473516	-0.0966001	0.566804	0.604842	0.27983	0	-0.163575	0.686457	-0.075573	0.0454255	-1.31237	-0.392173	1.31237	down	TRO	7216	0007155 // cell adhesion // inferred from electronic annotation /// 0007156 // homophilic cell adhesion // traceable author statement /// 0007566 // embryo implantation // traceable author statement /// 0030308 // negative regulation of cell growth // inferred from electronic annotation	0005634 // nucleus // inferred from electronic annotation /// 0005737 // cytoplasm // inferred from electronic annotation /// 0005886 // plasma membrane // traceable author statement /// 0005887 // integral to plasma membrane // traceable author statement	0005515 // protein binding // inferred from physical interaction	chrX:54946894-54957864 (+) // 93.15 // p11.21
11727151_a_at	-0.279075	-0.339596	-0.60964	-0.427439	-0.570222	-0.086678	-0.379527	0	0.389039	0.377316	1.00859	-0.409097	1.29951	-0.18683	0.0106697	-1.66864	-0.738672	1.66864	down	PRICKLE1	144165	0001843 // neural tube closure // inferred from mutant phenotype /// 0006606 // protein import into nucleus // inferred from direct assay /// 0006606 // protein import into nucleus // inferred from mutant phenotype /// 0006606 // protein import into nucleus // inferred from electronic annotation /// 0031398 // positive regulation of protein ubiquitination // inferred from direct assay /// 0032436…	0005634 // nucleus // inferred from direct assay /// 0005634 // nucleus // inferred from electronic annotation /// 0005737 // cytoplasm // inferred from electronic annotation /// 0005829 // cytosol // inferred from direct assay /// 0005829 // cytosol // inferred from electronic annotation /// 0016020 // membrane // inferred from electronic annotation /// 0031965 // nuclear membrane // inferred fr…	0005515 // protein binding // inferred from physical interaction /// 0008134 // transcription factor binding // inferred from electronic annotation /// 0008270 // zinc ion binding // inferred from electronic annotation /// 0046872 // metal ion binding // inferred from electronic annotation	chr12:42850559-42983819 (-) // 90.7 // q12
11720244_at	-1.4821	-0.542284	-0.975371	0	-0.56286	-1.2857	-1.03598	0.00437927	-0.362169	-0.745553	0.724589	-0.562501	0.591218	-0.415561	0.0263688	-1.66007	-0.731242	1.66007	down	PLCG2	5336	0002316 // follicular B cell differentiation // inferred from electronic annotation /// 0006629 // lipid metabolic process // inferred from electronic annotation /// 0006661 // phosphatidylinositol biosynthetic process // inferred from direct assay /// 0007165 // signal transduction // inferred from electronic annotation /// 0007204 // elevation of cytosolic calcium ion concentration // inferred …	0005622 // intracellular // inferred from electronic annotation /// 0005624 // membrane fraction // inferred from electronic annotation /// 0005829 // cytosol // traceable author statement /// 0005829 // cytosol // inferred from electronic annotation /// 0005886 // plasma membrane // inferred from direct assay /// 0005886 // plasma membrane // traceable author statement	0004435 // phosphatidylinositol phospholipase C activity // inferred from direct assay /// 0004435 // phosphatidylinositol phospholipase C activity // inferred from electronic annotation /// 0004629 // phospholipase C activity // traceable author statement /// 0004629 // phospholipase C activity // inferred from electronic annotation /// 0004871 // signal transducer activity // inferred from elec…	chr16:81812862-81992040 (+) // 98.81 // q23.3
11732179_x_at	0.150968	0.486213	-1.08271	-1.76179	-0.83779	-0.385355	-0.780469	0.446181	1.46934	0.692338	-0.0743318	-0.407634	0.65279	-0.568799	0.0382399	-1.88852	-0.917259	1.88852	down	MYH11	4629	0001501 // skeletal system development // traceable author statement /// 0001503 // ossification // inferred from electronic annotation /// 0001934 // positive regulation of protein phosphorylation // inferred from sequence or structural similarity /// 0005975 // carbohydrate metabolic process // inferred from electronic annotation /// 0006006 // glucose metabolic process // inferred from electro…	0001725 // stress fiber // inferred from electronic annotation /// 0005576 // extracellular region // inferred from electronic annotation /// 0005576 // extracellular region // traceable author statement /// 0005615 // extracellular space // inferred from electronic annotation /// 0005829 // cytosol // traceable author statement /// 0005859 // muscle myosin complex // traceable author statement /…	0000166 // nucleotide binding // inferred from electronic annotation /// 0003774 // motor activity // inferred from electronic annotation /// 0003779 // actin binding // inferred from electronic annotation /// 0005158 // insulin receptor binding // inferred from physical interaction /// 0005159 // insulin-like growth factor receptor binding // traceable author statement /// 0005179 // hormone act…	chr16:15796991-15950887 (-) // 93.74 // p13.11
11752118_x_at	-0.594758	-0.183816	-0.834579	-0.963737	0.00162172	-0.631258	-0.803871	-0.27216	0	-0.106555	0.00162172	-0.165144	0.641477	-0.423342	0.0150119	-1.44054	-0.526613	1.44054	down	TBXA2R	6915	0006954 // inflammatory response // inferred from electronic annotation /// 0007165 // signal transduction // inferred from electronic annotation /// 0007186 // G-protein coupled receptor signaling pathway // traceable author statement /// 0007186 // G-protein coupled receptor signaling pathway // inferred from electronic annotation /// 0007204 // elevation of cytosolic calcium ion concentration …	0001669 // acrosomal vesicle // inferred from electronic annotation /// 0005886 // plasma membrane // traceable author statement /// 0005886 // plasma membrane // inferred from electronic annotation /// 0005887 // integral to plasma membrane // traceable author statement /// 0016020 // membrane // inferred from electronic annotation /// 0016021 // integral to membrane // inferred from electronic …	0004871 // signal transducer activity // inferred from electronic annotation /// 0004872 // receptor activity // inferred from electronic annotation /// 0004930 // G-protein coupled receptor activity // inferred from electronic annotation /// 0004960 // thromboxane receptor activity // inferred from electronic annotation /// 0004961 // thromboxane A2 receptor activity // traceable author statemen…	chr19:3594776-3606730 (-) // 60.44 // p13.3
11717073_a_at	-1.08847	-0.691551	-1.2737	-2.01401	-2.08124	0.191422	-2.09521	-0.0772924	1.21087	1.09618	1.76632	-1.72391	1.49905	-0.33369	0.00902603	-3.44458	-1.78433	3.44458	down	AEBP1	165	0001501 // skeletal system development // traceable author statement /// 0006351 // transcription, DNA-dependent // inferred from electronic annotation /// 0006355 // regulation of transcription, DNA-dependent // traceable author statement /// 0006355 // regulation of transcription, DNA-dependent // inferred from electronic annotation /// 0006508 // proteolysis // inferred from electronic annotat…	0005576 // extracellular region // inferred from electronic annotation /// 0005615 // extracellular space // inferred from direct assay /// 0005634 // nucleus // inferred from electronic annotation /// 0005737 // cytoplasm // inferred from electronic annotation /// 0031012 // extracellular matrix // inferred from direct assay	0003677 // DNA binding // inferred from electronic annotation /// 0003700 // sequence-specific DNA binding transcription factor activity // traceable author statement /// 0003714 // transcription corepressor activity // inferred from electronic annotation /// 0004180 // carboxypeptidase activity // traceable author statement /// 0004180 // carboxypeptidase activity // inferred from electronic ann…	chr7:44143959-44154163 (+) // 92.53 // p13
11758721_s_at	-0.0934179	0	-0.485161	0.00430179	-0.104845	-0.420834	-0.562775	-0.193073	0.780058	0.0280683	0.656451	-0.308789	0.44132	-0.0708723	0.0412601	-1.34535	-0.427985	1.34535	down	IGFBP7	3490	0001558 // regulation of cell growth // inferred from electronic annotation /// 0007155 // cell adhesion // inferred from direct assay /// 0007155 // cell adhesion // inferred from electronic annotation /// 0008285 // negative regulation of cell proliferation // traceable author statement /// 0048839 // inner ear development // inferred from electronic annotation	0005576 // extracellular region // inferred from electronic annotation /// 0005615 // extracellular space // inferred from direct assay /// 0031012 // extracellular matrix // inferred from direct assay	0005515 // protein binding // inferred from physical interaction /// 0005520 // insulin-like growth factor binding // inferred from electronic annotation /// 0019838 // growth factor binding // inferred from electronic annotation	chr4:57896573-57976608 (-) // 98.56 // q12
11736304_a_at	-1.13157	-0.177463	-0.277284	0.0235338	-0.692767	-0.774337	-0.577779	0.507628	0	-0.107329	0.558005	-0.672544	0.804687	-0.555214	0.043542	-1.50717	-0.591843	1.50717	down	MIR22HG	407004 /// 84981				chr17:1615081-1619504 (-) // 43.15 // p13.3
11721553_a_at	-0.138924	-0.207551	-0.00999308	-0.547622	-0.568778	-0.180984	-0.326684	0.408473	0.443327	-0.0854893	0.264491	-0.343418	1.11537	-0.0980711	0.0213194	-1.44039	-0.52646	1.44039	down	GABBR1	2550	0001649 // osteoblast differentiation // inferred from electronic annotation /// 0007165 // signal transduction // inferred from electronic annotation /// 0007186 // G-protein coupled receptor signaling pathway // inferred from electronic annotation /// 0007194 // negative regulation of adenylate cyclase activity // inferred from electronic annotation /// 0007194 // negative regulation of adenyla…	0005576 // extracellular region // inferred from electronic annotation /// 0005625 // soluble fraction // inferred from electronic annotation /// 0005737 // cytoplasm // inferred from electronic annotation /// 0005789 // endoplasmic reticulum membrane // inferred from electronic annotation /// 0005792 // microsome // inferred from electronic annotation /// 0005886 // plasma membrane // traceable …	0004871 // signal transducer activity // inferred from electronic annotation /// 0004872 // receptor activity // inferred from electronic annotation /// 0004930 // G-protein coupled receptor activity // inferred from electronic annotation /// 0004965 // G-protein coupled GABA receptor activity // inferred from electronic annotation /// 0004965 // G-protein coupled GABA receptor activity // tracea…	chr6:29570004-29600962 (-) // 93.18 // p22.1
11718492_at	-4.32615	-4.41135	-2.07151	-4.65304	-3.10251	-4.29935	0.410791	-0.474787	-0.926551	-2.78647	0.338765	-3.14336	1.83031	0	0.0244906	-5.541	-2.47015	5.541	down	SLC1A2	6506	0006810 // transport // inferred from electronic annotation /// 0006811 // ion transport // traceable author statement /// 0006835 // dicarboxylic acid transport // inferred from electronic annotation /// 0007268 // synaptic transmission // traceable author statement /// 0007399 // nervous system development // inferred from electronic annotation /// 0007632 // visual behavior // inferred from el…	0005624 // membrane fraction // inferred from electronic annotation /// 0005624 // membrane fraction // traceable author statement /// 0005886 // plasma membrane // traceable author statement /// 0005886 // plasma membrane // inferred from electronic annotation /// 0016020 // membrane // inferred from electronic annotation /// 0016021 // integral to membrane // inferred from electronic annotation…	0005313 // L-glutamate transmembrane transporter activity // traceable author statement /// 0005314 // high-affinity glutamate transmembrane transporter activity // inferred from electronic annotation /// 0015293 // symporter activity // inferred from electronic annotation /// 0015501 // glutamate:sodium symporter activity // inferred from electronic annotation /// 0017153 // sodium:dicarboxylate…	chr11:35272751-35441105 (-) // 93.08 // p13
11724619_at	-0.42953	-0.709381	-0.756391	-0.12152	-0.179142	-0.581816	-0.741272	-0.634311	-0.301998	0.776582	1.51728	-0.47904	1.63359	0	0.0391657	-1.81704	-0.861593	1.81704	down	RSPO3	84870	0016055 // Wnt receptor signaling pathway // inferred from electronic annotation /// 0050896 // response to stimulus // inferred from electronic annotation /// 0060070 // canonical Wnt receptor signaling pathway // inferred from electronic annotation /// 0060670 // branching involved in labyrinthine layer morphogenesis // inferred from electronic annotation	0005576 // extracellular region // inferred from electronic annotation	0005102 // receptor binding // inferred from electronic annotation /// 0005109 // frizzled binding // inferred from electronic annotation /// 0008201 // heparin binding // inferred from electronic annotation	chr6:127439780-127518441 (+) // 95.61 // q22.33
11717551_a_at	-0.296228	-0.399392	-0.12786	-0.367333	-0.731894	0	0	0.333703	1.08215	1.61231	2.64507	-0.690308	1.62474	0.54944	0.00930398	-2.45737	-1.29712	2.45737	down	LOXL1	4016	0018277 // protein deamination // traceable author statement /// 0055114 // oxidation-reduction process // traceable author statement /// 0055114 // oxidation-reduction process // inferred from electronic annotation	0005576 // extracellular region // traceable author statement /// 0005576 // extracellular region // inferred from electronic annotation /// 0005615 // extracellular space // inferred from electronic annotation /// 0031012 // extracellular matrix // inferred from direct assay /// 0031012 // extracellular matrix // inferred from electronic annotation	0005507 // copper ion binding // inferred from electronic annotation /// 0016491 // oxidoreductase activity // inferred from electronic annotation /// 0016641 // oxidoreductase activity, acting on the CH-NH2 group of donors, oxygen as acceptor // inferred from electronic annotation /// 0046872 // metal ion binding // inferred from electronic annotation	chr15:74218510-74244477 (+) // 95.99 // q24.1
11719121_a_at	0.146086	-0.0116053	-1.17577	-1.94428	0	-0.956069	-0.665374	-0.058496	0.608479	0.274903	1.0479	-0.279136	1.09389	-0.75434	0.0335255	-1.91098	-0.934315	1.91098	down	PPP1R14A	94274	0042325 // regulation of phosphorylation // inferred from electronic annotation	0005737 // cytoplasm // inferred from electronic annotation	0004864 // protein phosphatase inhibitor activity // inferred from electronic annotation	chr19:38741876-38747290 (-) // 90.86 // q13.2
11736798_a_at	-1.24315	-0.0446925	-0.598392	-1.16752	-0.835727	-0.824061	-1.05493	-0.584694	0.923351	0.645809	0.5766	-0.914031	1.56664	-0.388917	0.0135616	-2.121	-1.08475	2.121	down	RUNX1T1	862	0006091 // generation of precursor metabolites and energy // traceable author statement /// 0006351 // transcription, DNA-dependent // inferred from electronic annotation /// 0006355 // regulation of transcription, DNA-dependent // traceable author statement /// 0006355 // regulation of transcription, DNA-dependent // inferred from electronic annotation /// 0045444 // fat cell differentiation // …	0005634 // nucleus // inferred from electronic annotation /// 0016363 // nuclear matrix // inferred from direct assay	0003677 // DNA binding // inferred from electronic annotation /// 0003700 // sequence-specific DNA binding transcription factor activity // inferred from electronic annotation /// 0003700 // sequence-specific DNA binding transcription factor activity // traceable author statement /// 0005515 // protein binding // inferred from physical interaction /// 0008270 // zinc ion binding // inferred from …	chr8:92971151-93107731 (-) // 94.86 // q21.3
11759895_at	0	-2.03584	-1.55663	-1.6082	-2.047	-2.09758	-1.72312	0.329891	-1.42224	-0.726932	0.749845	-1.45974	1.054	-1.42002	0.0376756	-2.24637	-1.1676	2.24637	down	PCDH9	5101	0007155 // cell adhesion // inferred from electronic annotation /// 0007156 // homophilic cell adhesion // inferred from electronic annotation	0005886 // plasma membrane // inferred from electronic annotation /// 0016020 // membrane // inferred from electronic annotation /// 0016021 // integral to membrane // inferred from electronic annotation	0005509 // calcium ion binding // inferred from electronic annotation	chr13:67798359-67804577 (-) // 97.89 // q21.32
11724981_at	-0.206028	-0.351758	-0.319673	-0.505958	-0.268005	-0.75995	-0.298061	-0.00203443	-0.298061	0.207454	0.743475	0.259981	0.266812	0	0.00200397	-1.46947	-0.555294	1.46947	down	PCDH7	5099	0007155 // cell adhesion // inferred from electronic annotation /// 0007156 // homophilic cell adhesion // inferred from electronic annotation	0005886 // plasma membrane // traceable author statement /// 0005886 // plasma membrane // inferred from electronic annotation /// 0005887 // integral to plasma membrane // traceable author statement /// 0016020 // membrane // inferred from electronic annotation /// 0016021 // integral to membrane // inferred from electronic annotation	0005509 // calcium ion binding // inferred from electronic annotation	chr4:30722029-31148425 (+) // 95.21 // p15.1
11750575_a_at	-0.83298	-0.38228	-0.865656	-0.924955	-1.0822	-0.674031	-1.03472	0	0.21112	0	0.70532	-0.555615	0.959197	-0.540429	0.00176086	-1.91785	-0.939489	1.91785	down	ZFPM2	23414	0000122 // negative regulation of transcription from RNA polymerase II promoter // inferred from electronic annotation /// 0001570 // vasculogenesis // inferred from electronic annotation /// 0001701 // in utero embryonic development // inferred from electronic annotation /// 0003148 // outflow tract septum morphogenesis // inferred from mutant phenotype /// 0003221 // right ventricular cardiac m…	0005622 // intracellular // inferred from electronic annotation /// 0005634 // nucleus // inferred from electronic annotation /// 0005654 // nucleoplasm // traceable author statement /// 0005737 // cytoplasm // inferred from electronic annotation	0001071 // nucleic acid binding transcription factor activity // inferred from electronic annotation /// 0001105 // RNA polymerase II transcription coactivator activity // non-traceable author statement /// 0003676 // nucleic acid binding // inferred from electronic annotation /// 0003677 // DNA binding // inferred from electronic annotation /// 0003714 // transcription corepressor activity // in…	chr8:106331770-106816098 (+) // 99.17 // q23.1
11720845_a_at	0.111907	-0.190004	0.230981	-0.721147	-0.598654	-0.608984	-0.291927	0.0141954	0.346194	0.829737	0.441582	-0.492507	0.027225	0.220756	0.0364404	-1.40793	-0.493573	1.40793	down	CD248	57124		0005578 // proteinaceous extracellular matrix // traceable author statement /// 0005737 // cytoplasm // inferred from electronic annotation /// 0016020 // membrane // inferred from electronic annotation /// 0016021 // integral to membrane // inferred from electronic annotation	0005509 // calcium ion binding // inferred from electronic annotation /// 0030246 // carbohydrate binding // inferred from electronic annotation	chr11:66081959-66084515 (-) // 96.74 // q13.2
11733913_at	-0.429276	0.351422	-0.362174	0.461292	-0.647517	-0.875364	0.0825541	0	0.069608	1.57533	1.64964	-0.361271	0.692241	0.621007	0.0399141	-1.75245	-0.809374	1.75245	down	HS3ST1	9957		0005737 // cytoplasm // inferred from direct assay /// 0005794 // Golgi apparatus // inferred from electronic annotation /// 0005796 // Golgi lumen // inferred from electronic annotation /// 0005796 // Golgi lumen // traceable author statement /// 0016021 // integral to membrane // traceable author statement	0008146 // sulfotransferase activity // traceable author statement /// 0008146 // sulfotransferase activity // inferred from electronic annotation /// 0008467 // [heparan sulfate]-glucosamine 3-sulfotransferase 1 activity // inferred from electronic annotation /// 0016740 // transferase activity // inferred from electronic annotation	chr4:11399987-11431669 (-) // 96.94 // p15.33
11736002_s_at	-4.11603	-3.01946	-3.00028	-3.22017	-3.9298	-1.38067	-4.90568	-1.92142	0	0	1.59389	-4.23902	2.06174	-1.25023	0.00952642	-7.11571	-2.83101	7.11571	down	DCN	1634	0001822 // kidney development // inferred from electronic annotation /// 0001890 // placenta development // inferred from electronic annotation /// 0007519 // skeletal muscle tissue development // inferred from electronic annotation /// 0007568 // aging // inferred from electronic annotation /// 0009612 // response to mechanical stimulus // inferred from electronic annotation /// 0009887 // organ…	0005576 // extracellular region // inferred from electronic annotation /// 0005578 // proteinaceous extracellular matrix // inferred from electronic annotation /// 0005589 // collagen type VI // inferred from electronic annotation /// 0005615 // extracellular space // inferred from direct assay /// 0031012 // extracellular matrix // inferred from direct assay /// 0031012 // extracellular matrix /…	0005518 // collagen binding // inferred from electronic annotation /// 0005539 // glycosaminoglycan binding // inferred from electronic annotation /// 0047485 // protein N-terminus binding // inferred from electronic annotation /// 0050840 // extracellular matrix binding // inferred from electronic annotation	chr12:91539034-91576806 (-) // 97.79 // q21.33
11742309_x_at	-0.080492	-0.0137396	0.352057	-0.163685	-0.591814	0.036901	-0.183442	0.253428	0.390088	1.23333	0.523785	0	0.535517	0.547226	0.00644351	-1.50489	-0.589656	1.50489	down	TPM1	7168	0001701 // in utero embryonic development // inferred from electronic annotation /// 0003065 // positive regulation of heart rate by epinephrine // inferred from sequence or structural similarity /// 0006928 // cellular component movement // traceable author statement /// 0006936 // muscle contraction // traceable author statement /// 0006937 // regulation of muscle contraction // traceable autho…	0001725 // stress fiber // inferred from direct assay /// 0005737 // cytoplasm // inferred from direct assay /// 0005737 // cytoplasm // inferred from electronic annotation /// 0005829 // cytosol // traceable author statement /// 0005856 // cytoskeleton // traceable author statement /// 0005856 // cytoskeleton // inferred from electronic annotation /// 0005862 // muscle thin filament tropomyosin …	0003779 // actin binding // traceable author statement /// 0003779 // actin binding // inferred from electronic annotation /// 0005200 // structural constituent of cytoskeleton // traceable author statement /// 0008092 // cytoskeletal protein binding // inferred from physical interaction /// 0008307 // structural constituent of muscle // traceable author statement	chr15:63334837-63358291 (+) // 98.15 // q22.2
11716549_s_at	-0.652116	-0.875356	-0.529509	-0.770324	-1.01442	-0.517328	-0.785079	-0.528277	0.587441	0.989809	1.51409	-0.789478	0.468785	0.509174	0.00362247	-2.18549	-1.12795	2.18549	down	ISLR	3671	0007155 // cell adhesion // traceable author statement	0005576 // extracellular region // inferred from electronic annotation		chr15:74466018-74469212 (+) // 85.55 // q24.1
11746624_at	0	-2.79422	-2.36555	-2.63159	-1.94682	-3.30522	-2.85743	0.32392	0.605011	-2.48369	0.318019	-1.12124	-0.245307	-2.6867	0.0407701	-2.85964	-1.51583	2.85964	down	CPS1-IT1	29034				chr2:211482294-211484800 (+) // 92.06 // q34
11729290_a_at	-0.372157	-1.12974	-0.7586	-1.42381	-1.19338	-0.893163	-1.30044	0	-0.477084	0.42698	1.30665	-0.645795	1.46296	-0.589786	0.00547965	-2.33298	-1.22217	2.33298	down	HAND2	9464	0001525 // angiogenesis // inferred from electronic annotation /// 0001701 // in utero embryonic development // inferred from sequence or structural similarity /// 0001701 // in utero embryonic development // inferred from electronic annotation /// 0001947 // heart looping // inferred from sequence or structural similarity /// 0001947 // heart looping // inferred from electronic annotation /// 00…	0000790 // nuclear chromatin // inferred from direct assay /// 0005634 // nucleus // inferred from electronic annotation /// 0005667 // transcription factor complex // inferred from sequence or structural similarity /// 0005667 // transcription factor complex // inferred from electronic annotation /// 0043234 // protein complex // inferred from direct assay	0000977 // RNA polymerase II regulatory region sequence-specific DNA binding // inferred from direct assay /// 0001077 // RNA polymerase II core promoter proximal region sequence-specific DNA binding transcription factor activity involved in positive regulation of transcription // inferred from direct assay /// 0003677 // DNA binding // inferred from electronic annotation /// 0003680 // AT DNA bi…	chr4:174447246-174451379 (-) // 92.2 // q34.1
11759531_x_at	0.161302	-0.210487	-0.381173	-0.433988	-0.0768852	-0.302935	-0.29473	0.578076	0.164497	-0.338716	0.737323	-0.121428	0.0157368	0.305125	0.02702	-1.32994	-0.411359	1.32994	down	NUDT22	84304			0016787 // hydrolase activity // inferred from electronic annotation	chr11:63997013-64001752 (+) // 98.79 // q13.1
11748800_x_at	-0.289642	-0.369164	-0.470813	-0.329073	-0.560721	-0.232366	-0.521584	0.0357985	-0.166118	0.153559	1.03688	-0.462819	0.477822	-0.232232	0.0217713	-1.43059	-0.516608	1.43059	down	POU2F2	5452	0002335 // mature B cell differentiation // inferred from electronic annotation /// 0002380 // immunoglobulin secretion involved in immune response // inferred from electronic annotation /// 0006351 // transcription, DNA-dependent // inferred from electronic annotation /// 0006355 // regulation of transcription, DNA-dependent // traceable author statement /// 0006355 // regulation of transcriptio…	0005634 // nucleus // inferred from direct assay /// 0005634 // nucleus // inferred from electronic annotation /// 0005634 // nucleus // non-traceable author statement /// 0005737 // cytoplasm // inferred from electronic annotation	0003677 // DNA binding // inferred from electronic annotation /// 0003677 // DNA binding // non-traceable author statement /// 0003700 // sequence-specific DNA binding transcription factor activity // inferred from electronic annotation /// 0003700 // sequence-specific DNA binding transcription factor activity // traceable author statement /// 0019904 // protein domain specific binding // inferre…	chr19:42595279-42636617 (-) // 94.61 // q13.2
11753666_x_at	-0.592742	-0.912783	-0.58988	-0.654262	-0.792042	-0.906957	-0.32918	0	0.369661	-0.205213	0.925278	-0.51797	0.410659	-0.551787	0.00523691	-1.67489	-0.744068	1.67489	down	PTN	100287705 /// 5764	0001503 // ossification // inferred from electronic annotation /// 0007185 // transmembrane receptor protein tyrosine phosphatase signaling pathway // traceable author statement /// 0007399 // nervous system development // traceable author statement /// 0007612 // learning // inferred from electronic annotation /// 0008284 // positive regulation of cell proliferation // traceable author statement…	0005576 // extracellular region // inferred from electronic annotation /// 0005615 // extracellular space // traceable author statement /// 0005783 // endoplasmic reticulum // inferred from direct assay	0004864 // protein phosphatase inhibitor activity // traceable author statement /// 0008083 // growth factor activity // inferred from electronic annotation /// 0008201 // heparin binding // inferred from electronic annotation	chr7:136912769-136939720 (-) // 99.8 // q33
11728809_a_at	0.503898	-0.608963	-0.354373	-1.19475	-1.15082	1.15286	-1.19086	0.492045	1.62812	1.86092	1.99887	-0.515931	0.576371	0	0.0279716	-2.41005	-1.26906	2.41005	down	COL8A1	1295	0001525 // angiogenesis // inferred from electronic annotation /// 0007155 // cell adhesion // inferred from electronic annotation /// 0010811 // positive regulation of cell-substrate adhesion // inferred from electronic annotation /// 0048593 // camera-type eye morphogenesis // inferred from electronic annotation /// 0050673 // epithelial cell proliferation // inferred from electronic annotation	0005576 // extracellular region // inferred from electronic annotation /// 0005578 // proteinaceous extracellular matrix // inferred from electronic annotation /// 0005581 // collagen // inferred from electronic annotation /// 0005591 // collagen type VIII // traceable author statement /// 0005604 // basement membrane // inferred from electronic annotation /// 0031012 // extracellular matrix // i…		chr3:99357318-99516308 (+) // 92.8 // q12.1
11719596_at	0.116328	-0.309407	-0.728293	-1.48341	-1.00584	-0.836765	-1.11017	-0.0523314	0	0	0.240165	-0.83188	-0.125614	-0.684345	0.0453382	-1.47187	-0.557651	1.47187	down	EHD3	30845	0006184 // GTP catabolic process // inferred from electronic annotation /// 0007596 // blood coagulation // traceable author statement /// 0032456 // endocytic recycling // inferred from direct assay /// 0051260 // protein homooligomerization // inferred from physical interaction /// 0072661 // protein targeting to plasma membrane // inferred from genetic interaction /// 0086036 // regulation of …	0005634 // nucleus // traceable author statement /// 0005737 // cytoplasm // inferred from sequence or structural similarity /// 0005737 // cytoplasm // inferred from electronic annotation /// 0005768 // endosome // inferred from electronic annotation /// 0005886 // plasma membrane // inferred from electronic annotation /// 0010008 // endosome membrane // traceable author statement /// 0010008 //…	0000166 // nucleotide binding // inferred from electronic annotation /// 0003676 // nucleic acid binding // traceable author statement /// 0003924 // GTPase activity // inferred from electronic annotation /// 0005509 // calcium ion binding // inferred from electronic annotation /// 0005515 // protein binding // inferred from physical interaction /// 0005524 // ATP binding // inferred from electro…	chr2:31456879-31491259 (+) // 92.88 // p23.1
11743191_a_at	-0.00036788	-0.101196	0.0761759	-0.0338748	-0.37386	0.759611	-0.399298	0.290424	0.815506	1.10786	2.38391	-0.0836208	0.726388	1.28239	0.0151545	-1.92151	-0.942238	1.92151	down	LOC100653217	100653217 /// 50863	0007155 // cell adhesion // inferred from electronic annotation /// 0007155 // cell adhesion // non-traceable author statement /// 0008038 // neuron recognition // traceable author statement	0005886 // plasma membrane // inferred from electronic annotation /// 0016020 // membrane // inferred from electronic annotation /// 0031225 // anchored to membrane // inferred from electronic annotation	0005515 // protein binding // inferred from physical interaction	chr11:131780518-132206715 (+) // 96.55 // q25
11739358_x_at	-1.02332	0.10953	-0.561392	-0.65995	-0.793843	-0.533516	-0.39424	-0.0739434	0.766393	-0.0126982	0	-0.797406	0.156426	-0.202387	0.0340996	-1.44152	-0.527588	1.44152	down	ERG	2078	0006351 // transcription, DNA-dependent // inferred from electronic annotation /// 0006355 // regulation of transcription, DNA-dependent // inferred from electronic annotation /// 0006468 // protein phosphorylation // traceable author statement /// 0007165 // signal transduction // traceable author statement /// 0007275 // multicellular organismal development // traceable author statement /// 000…	0005634 // nucleus // inferred from electronic annotation /// 0005634 // nucleus // traceable author statement /// 0005737 // cytoplasm // inferred from electronic annotation /// 0030529 // ribonucleoprotein complex // inferred from direct assay	0003677 // DNA binding // traceable author statement /// 0003677 // DNA binding // inferred from electronic annotation /// 0003700 // sequence-specific DNA binding transcription factor activity // inferred from electronic annotation /// 0004871 // signal transducer activity // traceable author statement /// 0005515 // protein binding // inferred from physical interaction /// 0043565 // sequence-s…	chr21:39751951-39870428 (-) // 98.54 // q22.2
11715452_s_at	0.241255	0.852938	0.171469	-0.81924	-0.503749	0.293488	0	0.474624	1.58158	1.20956	1.18316	-0.208544	0.549075	0.39755	0.0422253	-1.6327	-0.707264	1.6327	down	COL4A2	1284	0001525 // angiogenesis // inferred from electronic annotation /// 0006351 // transcription, DNA-dependent // inferred from electronic annotation /// 0007411 // axon guidance // traceable author statement /// 0016525 // negative regulation of angiogenesis // inferred from direct assay /// 0030198 // extracellular matrix organization // non-traceable author statement /// 0071560 // cellular respon…	0005576 // extracellular region // traceable author statement /// 0005576 // extracellular region // inferred from electronic annotation /// 0005578 // proteinaceous extracellular matrix // inferred from electronic annotation /// 0005581 // collagen // inferred from electronic annotation /// 0005587 // collagen type IV // traceable author statement /// 0005587 // collagen type IV // inferred from…	0005201 // extracellular matrix structural constituent // traceable author statement /// 0005201 // extracellular matrix structural constituent // inferred from electronic annotation /// 0005515 // protein binding // inferred from physical interaction	chr13:110959613-111165374 (+) // 97.94 // q34
11735913_s_at	-0.847213	-0.0518527	-0.741467	-0.958378	-0.66891	-1.04906	-0.27746	0	0.196216	-0.710933	1.40097	-0.405658	2.06856	-0.422707	0.0397674	-1.94546	-0.960112	1.94546	down	TNXB	7146 /// 7148	0006629 // lipid metabolic process // inferred from electronic annotation /// 0006631 // fatty acid metabolic process // inferred from electronic annotation /// 0006641 // triglyceride metabolic process // inferred from electronic annotation /// 0007155 // cell adhesion // inferred from sequence or structural similarity /// 0007155 // cell adhesion // inferred from electronic annotation /// 00071…	0005576 // extracellular region // inferred from electronic annotation /// 0005578 // proteinaceous extracellular matrix // non-traceable author statement /// 0005578 // proteinaceous extracellular matrix // inferred from electronic annotation /// 0005583 // fibrillar collagen // inferred from direct assay /// 0005615 // extracellular space // inferred from direct assay /// 0005615 // extracellul…	0005102 // receptor binding // inferred from electronic annotation /// 0005178 // integrin binding // inferred from sequence or structural similarity /// 0005201 // extracellular matrix structural constituent // non-traceable author statement /// 0005518 // collagen binding // inferred from electronic annotation /// 0008201 // heparin binding // inferred from sequence or structural similarity ///…	chr6:32008932-32013905 (-) // 99.33 // p21.33
11719866_at	-0.276064	-0.659964	-0.351583	-0.633029	-0.254815	-0.614787	-0.397466	0	-0.318739	0.0614634	1.23739	-0.345225	0.96009	-0.330717	0.0285215	-1.55401	-0.635995	1.55401	down	SVEP1	79987	0007155 // cell adhesion // inferred from electronic annotation	0005576 // extracellular region // inferred from electronic annotation /// 0005737 // cytoplasm // inferred from electronic annotation /// 0005737 // cytoplasm // inferred from direct assay /// 0016020 // membrane // inferred from electronic annotation	0005509 // calcium ion binding // inferred from electronic annotation	chr9:113127527-113342160 (-) // 98.99 // q31.3
11735913_s_at	-0.847213	-0.0518527	-0.741467	-0.958378	-0.66891	-1.04906	-0.27746	0	0.196216	-0.710933	1.40097	-0.405658	2.06856	-0.422707	0.0397674	-1.94546	-0.960112	1.94546	down	TNXA	7146 /// 7148	0006629 // lipid metabolic process // inferred from electronic annotation /// 0006631 // fatty acid metabolic process // inferred from electronic annotation /// 0006641 // triglyceride metabolic process // inferred from electronic annotation /// 0007155 // cell adhesion // inferred from sequence or structural similarity /// 0007155 // cell adhesion // inferred from electronic annotation /// 00071…	0005576 // extracellular region // inferred from electronic annotation /// 0005578 // proteinaceous extracellular matrix // non-traceable author statement /// 0005578 // proteinaceous extracellular matrix // inferred from electronic annotation /// 0005583 // fibrillar collagen // inferred from direct assay /// 0005615 // extracellular space // inferred from direct assay /// 0005615 // extracellul…	0005102 // receptor binding // inferred from electronic annotation /// 0005178 // integrin binding // inferred from sequence or structural similarity /// 0005201 // extracellular matrix structural constituent // non-traceable author statement /// 0005518 // collagen binding // inferred from electronic annotation /// 0008201 // heparin binding // inferred from sequence or structural similarity ///…	chr6:32008932-32013905 (-) // 99.33 // p21.33
11753997_a_at	-0.0811679	-0.196762	-0.32637	0	-0.0524776	-0.469103	-0.164937	0.317868	-0.0851994	0.40865	0.877266	-0.0826642	0.339548	-0.0687928	0.0134719	-1.34557	-0.428213	1.34557	down	RLTPR	146206				chr16:67679149-67691470 (+) // 93.84 // q22.1
11722322_at	-0.926391	-0.117511	-0.825532	-1.68642	-1.74288	-1.53395	0.0985937	-0.235222	-0.243825	0	1.70751	-1.59086	1.97804	0.541503	0.037687	-2.41191	-1.27018	2.41191	down	NFASC	23114	0002175 // protein localization to paranode region of axon // inferred from electronic annotation /// 0007155 // cell adhesion // inferred from electronic annotation /// 0007411 // axon guidance // traceable author statement /// 0007411 // axon guidance // inferred from electronic annotation /// 0007422 // peripheral nervous system development // inferred from sequence or structural similarity //…	0005622 // intracellular // inferred from sequence or structural similarity /// 0005886 // plasma membrane // traceable author statement /// 0005886 // plasma membrane // inferred from electronic annotation /// 0016020 // membrane // inferred from electronic annotation /// 0016021 // integral to membrane // inferred from electronic annotation /// 0030424 // axon // inferred from electronic annota…		chr1:204797822-204991950 (+) // 96.07 // q32.1
11715751_a_at	-0.199486	0.186279	-0.494737	-0.707929	-0.56059	0	-0.911264	0.365884	1.53655	1.38094	1.01318	-0.808355	0.871153	0.674377	0.00599931	-2.14811	-1.10307	2.14811	down	DPYSL3	1809	0006208 // pyrimidine base catabolic process // inferred from electronic annotation /// 0007399 // nervous system development // inferred from electronic annotation /// 0007411 // axon guidance // traceable author statement /// 0010976 // positive regulation of neuron projection development // inferred from sequence or structural similarity /// 0010977 // negative regulation of neuron projection …	0005615 // extracellular space // inferred from sequence or structural similarity /// 0005737 // cytoplasm // inferred from electronic annotation /// 0005829 // cytosol // inferred from sequence or structural similarity /// 0005829 // cytosol // traceable author statement /// 0030027 // lamellipodium // inferred from sequence or structural similarity /// 0030426 // growth cone // inferred from se…	0016787 // hydrolase activity // inferred from electronic annotation /// 0016810 // hydrolase activity, acting on carbon-nitrogen (but not peptide) bonds // inferred from electronic annotation /// 0016812 // hydrolase activity, acting on carbon-nitrogen (but not peptide) bonds, in cyclic amides // inferred from electronic annotation /// 0017124 // SH3 domain binding // inferred from sequence or s…	chr5:146770370-146833716 (-) // 97.36 // q32
11717272_at	-1.63074	-0.627532	0	-2.00023	-1.98016	0.280745	-2.0697	-0.972558	1.04989	2.23287	2.09526	-1.60457	1.15315	0.212708	0.0237293	-3.34511	-1.74205	3.34511	down	COL5A1	1289	0001568 // blood vessel development // inferred from electronic annotation /// 0003007 // heart morphogenesis // inferred from electronic annotation /// 0007155 // cell adhesion // inferred from mutant phenotype /// 0007411 // axon guidance // traceable author statement /// 0016477 // cell migration // inferred from mutant phenotype /// 0030199 // collagen fibril organization // inferred from mut…	0005576 // extracellular region // traceable author statement /// 0005576 // extracellular region // inferred from electronic annotation /// 0005578 // proteinaceous extracellular matrix // inferred from electronic annotation /// 0005581 // collagen // inferred from electronic annotation /// 0005588 // collagen type V // inferred from mutant phenotype /// 0005588 // collagen type V // traceable a…	0005178 // integrin binding // non-traceable author statement /// 0005201 // extracellular matrix structural constituent // inferred from electronic annotation /// 0008201 // heparin binding // inferred from direct assay /// 0008201 // heparin binding // inferred from electronic annotation /// 0043394 // proteoglycan binding // inferred from physical interaction /// 0048407 // platelet-derived gr…	chr9:137533565-137736689 (+) // 98.38 // q34.3
11732525_a_at	-0.43478	0.272076	-0.391297	0.0525904	-0.458892	0	-0.561259	0.546122	0.488529	0.205148	0.393891	-0.316002	0.639251	-0.0265019	0.0167531	-1.40751	-0.493142	1.40751	down	CSGALNACT1	55790	0007399 // nervous system development // non-traceable author statement /// 0008037 // cell recognition // non-traceable author statement /// 0008283 // cell proliferation // non-traceable author statement /// 0009653 // anatomical structure morphogenesis // non-traceable author statement /// 0015014 // heparan sulfate proteoglycan biosynthetic process, polysaccharide chain biosynthetic process /…	0005622 // intracellular // inferred by curator /// 0005794 // Golgi apparatus // inferred from electronic annotation /// 0016020 // membrane // inferred from electronic annotation /// 0016021 // integral to membrane // inferred from electronic annotation /// 0030173 // integral to Golgi membrane // non-traceable author statement /// 0032580 // Golgi cisterna membrane // inferred from electronic …	0008376 // acetylgalactosaminyltransferase activity // inferred from direct assay /// 0008376 // acetylgalactosaminyltransferase activity // inferred from sequence or structural similarity /// 0008955 // peptidoglycan glycosyltransferase activity // inferred from direct assay /// 0015020 // glucuronosyltransferase activity // inferred from direct assay /// 0016740 // transferase activity // infer…	chr8:19261671-19540094 (-) // 96.74 // p21.3
11743191_a_at	-0.00036788	-0.101196	0.0761759	-0.0338748	-0.37386	0.759611	-0.399298	0.290424	0.815506	1.10786	2.38391	-0.0836208	0.726388	1.28239	0.0151545	-1.92151	-0.942238	1.92151	down	NTM	100653217 /// 50863	0007155 // cell adhesion // inferred from electronic annotation /// 0007155 // cell adhesion // non-traceable author statement /// 0008038 // neuron recognition // traceable author statement	0005886 // plasma membrane // inferred from electronic annotation /// 0016020 // membrane // inferred from electronic annotation /// 0031225 // anchored to membrane // inferred from electronic annotation	0005515 // protein binding // inferred from physical interaction	chr11:131780518-132206715 (+) // 96.55 // q25
11717355_a_at	-0.729162	-0.022893	-0.652279	-1.24126	-0.42326	-0.602374	0.124899	-0.240402	0.0557127	0	0.550118	-0.204436	-0.172341	-0.190832	0.0362261	-1.39256	-0.477735	1.39256	down	FEZ1	9638	0006810 // transport // inferred from electronic annotation /// 0007155 // cell adhesion // traceable author statement /// 0007399 // nervous system development // traceable author statement /// 0007411 // axon guidance // traceable author statement /// 0010976 // positive regulation of neuron projection development // inferred from electronic annotation /// 0045666 // positive regulation of neur…	0005737 // cytoplasm // inferred from direct assay /// 0005737 // cytoplasm // inferred from electronic annotation /// 0005739 // mitochondrion // inferred from electronic annotation /// 0005813 // centrosome // inferred from electronic annotation /// 0005815 // microtubule organizing center // inferred from electronic annotation /// 0005856 // cytoskeleton // inferred from electronic annotation …	0005080 // protein kinase C binding // inferred from electronic annotation /// 0005515 // protein binding // inferred from physical interaction /// 0043015 // gamma-tubulin binding // inferred from electronic annotation	chr11:125315645-125366213 (-) // 91.34 // q24.2
