# Supplementary material for: RPRD1A stabilizes NRF2 and aggravates HCC progression through competing with p62 for TRIM21 binding
Source: Cell Death Dis. 2021 Dec 17;13(1):6. doi: 10.1038/s41419-021-04447-4 (PMC8683478; doi:10.1038/s41419-021-04447-4)
Supplement: Supplementary file 4 — supplementary file 2:mass spectrometric data [file 41419_2021_4447_MOESM4_ESM.xlsx]

## Sheet: summary
Accession	Protein names	Gene names	MW [kDa]	Protein score	Sequence coverage (%)	# Unique Peptides	# Peptides	# PSMs
P04264	Keratin, type II cytoskeletal 1	KRT1	65.999	694.257	28.26	15	17	18
P13645	Keratin, type I cytoskeletal 10	KRT10	58.7917	528.207	23.63	13	15	17
P19474	E3 ubiquitin-protein ligase TRIM21	TRIM21	54.1351	452.176	28.21	12	12	18
P35527	Keratin, type I cytoskeletal 9	KRT9	62.0268	435.884	24.56	10	10	10
P35908	Keratin, type II cytoskeletal 2 epidermal	KRT2	65.3932	383.286	17.68	7	11	11
P02538	Keratin, type II cytoskeletal 6A	KRT6A	60.0083	272.963	17.73	5	9	9
P02533	Keratin, type I cytoskeletal 14	KRT14	51.5294	255.621	18.43	1	9	10
P13647	Keratin, type II cytoskeletal 5	KRT5	62.34	204.985	11.19	4	7	7
P08779	Keratin, type I cytoskeletal 16	KRT16	51.2362	203.931	15.86	2	8	9
P08670	Vimentin	VIM	53.6191	187.978	13.73	6	6	6
P02768	Serum albumin	ALB	69.3215	160.865	5.09	4	4	5
Q04695	Keratin, type I cytoskeletal 17	KRT17	48.076	142.835	10.19	1	5	5
Q96P16	Regulation of nuclear pre-mRNA domain-containing protein 1A	RPRD1A	35.6976	132.663	13.14	4	4	5
P06576	ATP synthase subunit beta, mitochondrial	ATP5F1B	56.5246	113.999	6.62	3	3	3
O43175	D-3-phosphoglycerate dehydrogenase	PHGDH	56.6144	85.2456	3.75	2	2	2
P25705	ATP synthase subunit alpha, mitochondrial	ATP5F1A	59.7136	81.51	2.35	1	1	1
Q9BQE3	Tubulin alpha-1C chain	TUBA1C	49.8635	79.3067	5.12	2	2	2
A0A0A0MS14	Immunoglobulin heavy variable 1-45	IGHV1-45	13.4995	60.68	9.4	1	1	1
P24928	DNA-directed RNA polymerase II subunit RPB1	POLR2A	217.039	56.46	0.46	1	1	1
P06732	Creatine kinase M-type	CKM	43.0739	46.88	1.57	1	1	1
Q86YZ3	Hornerin	HRNR	282.228	44.58	1.68	1	1	1
